# Supplementary material for: Construction of a high-density genetic map and detection of a major QTL of resistance to powdery mildew (Erysiphe necator Sch.) in Caucasian grapes (Vitis vinifera L.)
Source: BMC Plant Biol. 2021 Nov 11;21:528. doi: 10.1186/s12870-021-03174-4 (PMC8582213; doi:10.1186/s12870-021-03174-4)
Supplement: Supplementary file 1 — Additional file 1: Table S1. Descriptive statistics for the phenotypic data recorded for the Caucasian cross populations during E. necator infections. [file 12870_2021_3174_MOESM1_ESM.xlsx]

## Sheet: Table S1
Table S1. Descriptive statistics for some phenotypic data recorded and calculated for the breeding populations 50041 (‘Chardonnay’ x ‘Tskhvedianis tetra’) and 50042 (‘Shavtsitska’ x ‘Glera’) during E. necator infections.
Population	Seed parent	Pollen donor	Infection variable	Experiment replicate	Assessed progenies	Day of observation	Phenotypic data code	Mean	Standard deviation	Minimum score	Maximum score
50041	Chardonnay	Tskhvedianis tetra	Mycelium growth	1	64	4	MI1D4	5.99219	1.13211	3	8.5
50041	Chardonnay	Tskhvedianis tetra	Mycelium growth	2	61	4	MI2D4	5.39344	1.40865	3	8.5
50041	Chardonnay	Tskhvedianis tetra	Sporulation intensity	1	64	7	SI1D7	6.46875	1.95966	2	9
50041	Chardonnay	Tskhvedianis tetra	Sporulation intensity	2	61	7	SI2D7	6.31967	1.90402	3	9
50041	Chardonnay	Tskhvedianis tetra	rAUDPC for mycelium growth	1	64		rAMI1	0.47002	0.135246	0.25	0.85
50041	Chardonnay	Tskhvedianis tetra	rAUDPC for mycelium growth	2	61		rAMI2	0.447285	0.143909	0.24375	0.775
50041	Chardonnay	Tskhvedianis tetra	rAUDPC for sporulation intensity	1	64		rASI1	0.745804	0.122257	0.481481	1
50041	Chardonnay	Tskhvedianis tetra	rAUDPC for sporulation intensity	2	61		rASI2	0.749292	0.122974	0.54321	0.987654
50042	Shavtsitska	Glera	Mycelium growth	1	188	5	MI1D5	5.94149	2.11546	1	9
50042	Shavtsitska	Glera	Mycelium growth	2	247	5	MI2D5	4.08097	1.67948	1	9
50042	Shavtsitska	Glera	Mycelium growth	3	251	5	MI3D5	4.44223	1.59174	1	7.5
50042	Shavtsitska	Glera	Sporulation intensity	1	188	7	SI1D7	6.81649	2.21313	3	9
50042	Shavtsitska	Glera	Sporulation intensity	2	247	7	SI2D7	5.1336	2.1343	1.5	9
50042	Shavtsitska	Glera	Sporulation intensity	3	251	7	SI3D7	6.05179	1.96604	1.5	9
50042	Shavtsitska	Glera	Conidia count by Malassez chamber square-root transformed	1	188	10	RQSPI1	153.859	114.288	0	480.625
50042	Shavtsitska	Glera	Conidia count by Malassez chamber square-root transformed	2	247	10	RQSPI2	300.312	120.984	31.6228	774.597
50042	Shavtsitska	Glera	Conidia count by Malassez chamber square-root transformed	3	251	10	RQSPI3	245.473	118.768	0	558.57
50042	Shavtsitska	Glera	rAUDPC for mycelium growth	1	188		rAMI1	0.590278	0.243109	0.190476	1
50042	Shavtsitska	Glera	rAUDPC for mycelium growth	2	247		rAMI2	0.378446	0.150468	0.142857	0.873016
50042	Shavtsitska	Glera	rAUDPC for mycelium growth	3	251		rAMI3	0.403386	0.149093	0.150794	0.880952
50042	Shavtsitska	Glera	rAUDPC for sporulation intensity	1	188		rASI1	0.803466	0.1629	0.484127	1
50042	Shavtsitska	Glera	rAUDPC for sporulation intensity	2	247		rASI2	0.666169	0.152068	0.388889	1
50042	Shavtsitska	Glera	rAUDPC for sporulation intensity	3	251		rASI3	0.729447	0.14706	0.396825	1
