# Supplementary material for: Construction of a high-density genetic map and detection of a major QTL of resistance to powdery mildew (Erysiphe necator Sch.) in Caucasian grapes (Vitis vinifera L.)
Source: BMC Plant Biol. 2021 Nov 11;21:528. doi: 10.1186/s12870-021-03174-4 (PMC8582213; doi:10.1186/s12870-021-03174-4)
Supplement: Supplementary file 6 — Additional file 6: Table S2. Results for the interval mapping for the resistance to E. necator of ‘Shavtsitska’. [file 12870_2021_3174_MOESM6_ESM.xlsx]

## Sheet: Table S2
Table S2. Significant QTL identified from interval mapping (parametric model, EM method, LOD significance thresholds determined by 1,000 permutation tests and p-value < 0.05 and locus location determined in Bayes credible intervals and α=0.95 (Broman et al. 2009)) carried out with Shavtsitska map and different phenotypic data related to E. necator infection recorded for the population 50042 (‘Sha…
Infection feature	Experiment replicate	dpi	Phenotypic data code	Chr	Bayes cred. intervals (α=0.95)			LOD	p-value	Expl. Var. %
					Peak position cM	Lower limit cM	Upper limit cM
E. necator mycelium growth	1	3	MI1D3	13	42.87	35.21	55.33	7.02	<0.001	16.73
	2	3	MI2D3	13	46.70	42.87	48.89	9.82	<0.001	21.83
	3	3	MI3D3	13	47.00	45.61	48.89	21.60	<0.001	42.81
	averaged data	3	MI4D3	13	46.70	46.70	48.89	23.98	<0.001	45.19
	1	5	MI1D5	13	48.00	46.70	49.43	15.46	<0.001	35.44
	2	5	MI2D5	13	46.70	46.70	48.89	22.43	<0.001	42.92
	3	5	MI3D5	13	47.00	46.70	48.89	32.57	<0.001	55.61
	averaged data	5	MI4D5	13	47.00	46.70	48.89	40.17	<0.001	63.46
	1	7	MI1D7	13	46.70	45.61	49.43	19.34	<0.001	42.33
	2	7	MI2D7	13	46.70	44.51	48.89	17.82	<0.001	35.95
	3	7	MI3D7	13	47.00	46.15	48.89	22.04	<0.001	43.46
	averaged data	7	MI4D7	13	46.70	46.70	48.89	36.80	<0.001	60.26
	1	10	MI1D10	13	48.00	45.61	53.21	14.98	<0.001	34.72
	2	10	MI2D10	13	46.70	28.66	53.21	8.63	<0.001	19.40
	3	10	MI3D10	13	46.70	37.39	69.48	7.25	<0.001	17.07
	averaged data	10	MI4D10	13	46.70	45.61	48.89	21.12	<0.001	41.36
E. necator sporulation intensity	1	5	SI1D5	13	46.15	42.87	48.89	14.23	<0.001	33.13
	1	5	SI1D5	14	4.47	0.00	14.28	3.93	0.008	10.50
	2	5	SI2D5	13	46.70	45.61	48.89	37.73	<0.001	61.17
	3	5	SI3D5	13	46.70	46.70	48.89	40.32	<0.001	64.77
	averaged data	5	SI4D5	13	46.70	46.70	48.89	61.61	<0.001	78.46
	averaged data	5	SI4D5	14	1.69	0.00	14.28	3.46	0.020	8.33
	1	7	SI1D7	13	47.00	46.70	48.89	31.51	<0.001	58.72
	1	7	SI1D7	14	4.47	0.00	14.80	3.84	0.009
	2	7	SI2D7	13	46.70	44.51	48.89	37.70	<0.001	61.03
	3	7	SI3D7	13	47.00	46.70	48.89	41.61	<0.001	66.00
	averaged data	7	SI4D7	13	47.00	46.70	48.89	61.45	<0.001	77.62
	1	10	SI1D10	13	48.00	46.70	49.43	20.38	<0.001	43.84
	2	10	SI2D10	13	46.70	42.87	48.89	13.29	<0.001	28.41
	3	10	SI3D10	13	47.00	45.61	56.43	20.46	<0.001	41.45
	averaged data	10	SI4D10	13	47.00	46.70	48.89	36.41	<0.001	60.17
Presence of plant necrosis	3	3	NI3D3	2	61.94	6.09	62.54	3.12	0.045	7.80
	3	3	NI3D3	13	50.00	46.70	56.97	5.98	<0.001	11.61
	averaged data	3	NI4D3	7	25.02	8.82	42.32	2.96	0.048	7.17
	averaged data	3	NI4D3	13	48.89	43.97	56.43	5.87	<0.001	12.68
	1	5	NI1D5	13	48.00	42.87	53.21	9.23	<0.001	22.93
	2	5	NI2D5	13	46.70	42.87	48.89	17.18	<0.001	35.33
	3	5	NI3D5	13	50.00	46.70	55.33	19.25	<0.001	37.15
	averaged data	5	NI4D5	13	46.70	46.70	48.89	31.65	<0.001	54.91
	1	7	NI1D7	13	42.87	39.59	53.21	8.26	<0.001	18.93
	2	7	NI2D7	13	42.87	41.23	48.89	17.21	<0.001	34.94
	3	7	NI3D7	13	50.00	46.70	53.21	27.76	<0.001	49.27
	averaged data	7	NI4D7	13	50.00	42.87	53.21	32.14	<0.001	55.57
	1	10	NI1D10	13	49.43	42.87	53.21	10.35	<0.001	22.65
	2	10	NI2D10	13	46.70	41.23	53.21	11.31	<0.001	24.87
	3	10	NI3D10	13	49.43	46.70	53.21	22.73	<0.001	43.96
	averaged data	10	NI4D10	13	49.43	46.70	53.21	29.01	<0.001	51.22
Square root of conidia/ml	1	10	RQSPI1	13	48.00	46.15	48.89	22.01	<0.001	46.30
	2	10	RQSPI2	13	46.15	42.87	48.89	10.78	<0.001	23.65
	3	10	RQSPI3	13	46.70	45.61	48.89	14.80	<0.001	31.44
	averaged data	10	RQSPI4	13	46.70	45.61	48.89	28.68	<0.001	50.68
rAUDPC for mycelium growth	1		rAMI1	13	47.00	46.70	53.21	17.98	<0.001	40.17
	2		rAMI2	13	46.70	45.61	48.89	21.74	<0.001	41.90
	3		rAMI3	13	47.00	46.70	48.89	26.86	<0.001	49.75
	averaged data		rAMI4	13	46.70	46.70	48.89	37.72	<0.001	61.31
rAUDPC for sporulation intensity	1		rASI1	13	47.00	46.70	48.89	30.74	<0.001	58.26
	1		rASI1	14	8.31	0.00	15.89	3.40	0.026	9.15
	2		rASI2	13	46.70	44.51	48.89	41.68	<0.001	64.72
	3		rASI3	13	46.70	46.70	48.89	45.11	<0.001	69.01
	averaged data		rASI4	13	47.00	46.70	48.89	64.88	<0.001	80.15
