# Supplementary material for: Construction of a high-density genetic map and detection of a major QTL of resistance to powdery mildew (Erysiphe necator Sch.) in Caucasian grapes (Vitis vinifera L.)
Source: BMC Plant Biol. 2021 Nov 11;21:528. doi: 10.1186/s12870-021-03174-4 (PMC8582213; doi:10.1186/s12870-021-03174-4)
Supplement: Supplementary file 7 — Additional file 7: Table S3. Screening with SSR of the Caucasian germplasm conserved at CREA-VE. [file 12870_2021_3174_MOESM7_ESM.xlsx]

## Sheet: Table S3
Table S3. Caucasian Vitis vinifera subsp. vinifera conserved at CREA-VE Susegana, Italy (45°51'07.6"N 12°15'28.6"E). Accession identities were verified in VIVC database (https://www.vivc.de/) by SSR markers (data not shown). Varieties 1 and 2 are the Caucasian grapevines resistant to E. necator studied and utilized as cross parents in the present study. Markers SC8-0071-014 and Sc47_20 are tightl…
N	Accession name at CREA-VE germplasm collection	Variety name according to VIVC (https://www.vivc.de/)	True-to-type	SSR SC8-0071-014		SSR Sc47_20
				Allele 1	Allele 2	Allele 1	Allele 2
1	Shavtsitska	No SSR in VIVC	No	149	178	204	208
2	Tskhvedianis tetra	No SSR in VIVC	No	149	174	206	208
3	Absciluri	Zerdagi	Yes	178	204	202	204
4	Adjaruli tetri	Confirmed	Yes	149	174	208	md
5	Adreuli tkhelkana	Confirmed	Yes	178	204	202	204
6	Akhmetis shavi	Confirmed	Yes	164	178	202	204
7	Akomsctali	Confirmed	Yes	149	210	204	208
8	Aladasturi	Confirmed	Yes	149	174	208	md
9	Alexandrouli	No SSR	No	149	174	206	208
10	Almura tetri	Bakhtiori	Yes	164	178	204	md
11	Amlakhu	Confirmed	Yes	206	210	202	204
12	Ananura	Danakharuli	Yes	149	204	202	208
13	Argvetuli sapere	Asuretuli shavi	Yes	149	164	204	208
14	Aspindzura	Confirmed	Yes	178	210	198	204
15	Badagi	Confirmed	Yes	147	149	202	208
16	Batomura	No SSR in VIVC	No	164	206	202	204
17	Bazaleturi	Confirmed	Yes	147	206	202	md
18	Boglarka	No SSR in VIVC	No	167	174	204	208
19	Brola	Confirmed	Yes	164	174	204	206
20	Budescuri tetri	Budai shuli	Yes	204	210	198	202
21	Buera	Confirmed	Yes	164	178	202	204
22	Chapscira	No SSR in VIVC	No	149	164	204	208
23	Charistvala sciavi	No SSR in VIVC	No	164	178	202	204
24	Chinuri	Confirmed	Yes	164	210	198	202
25	Chitistvala kachuri	Chitistvala bodburi	Yes	178	204	202	204
26	Cichaveri	Khushia shavi	Yes	149	204	202	208
27	Citiskverzcha meschuri	No SSR	No	164	210	198	204
28	Danacharuli	Confirmed	Yes	149	204	202	208
29	Dondghlabi shavi	Confirmed	Yes	164	206	202	204
30	Dzvelshavi obchuri	Confirmed	Yes	174	178	204	206
31	Endeladzis shavi	Confirmed	Yes	174	206	202	208
32	Gabechouri tsiteli	Confirmed	Yes	162	174	208	md
33	Ghrubela kartlis	Confirmed	Yes	164	178	202	204
34	Gorula	Confirmed	Yes	204	md	202	md
35	Goruli mtsvane	Confirmed	Yes	178	204	202	204
36	Ikaltos tsiteli	Confirmed	Yes	147	178	202	206
37	Jani	Confirmed	Yes	149	164	204	208
38	Jani bakhvis	Confirmed	Yes	174	210	204	208
39	Jineshi	Confirmed	Yes	174	210	204	208
40	Jmeruli sciavi	No SSR in VIVC	No	149	174	206	208
41	Jvari	Confirmed	Yes	164	178	202	204
42	Kakhis tetri	Confirmed	Yes	174	178	204	md
43	Kamuri sciavi	Confirmed	Yes	206	210	202	204
44	Katchitchi	Confirmed	Yes	149	174	206	208
45	Kharistvala tetri	Confirmed	Yes	164	178	202	204
46	Khikhvi	Confirmed	Yes	176	204	202	204
47	Kistauris saghvine	Confirmed	Yes	178	210	198	204
48	Klardzhuli	Confirmed	Yes	164	md	204	md
49	Krakhuna	Confirmed	Yes	174	206	202	208
50	Ktsia	Confirmed	Yes	178	md	204	md
51	Kumsi tetri	No SSR in VIVC	No	176	204	202	204
52	Kumsmtevana	Confirmed	Yes	178	210	198	204
53	Kuprascviliseuli	No SSR in VIVC	No	149	md	204	208
54	Kurkena	Confirmed	Yes	178	210	198	204
55	Kvelouri	Confirmed	Yes	149	210	198	208
56	Maghlari shavi	Confirmed	Yes	178	210	202	204
57	Maghlari tvrina	Confirmed	Yes	149	206	202	208
58	Mamukas sapere	Mamukas vasi	Yes	149	206	202	208
59	Mekrencichi	No SSR in VIVC	No	147	164	202	204
60	Mgalobliscvili	Shavbarda	Yes	204	206	202	md
61	Mrgvali vardisperi qurdzeni	Confirmed	Yes	174	204	202	208
62	Mskhviltvala tetri	Confirmed	Yes	164	204	202	md
63	Mtevandidi	Usakheluri	Yes	170	174	204	208
64	Mtsuane avrechi	Confirmed	Yes	170	178	204	206
65	Mtsvivani mschvilmartsvala	No SSR in VIVC	No	149	178	202	204
66	Mtzvane kachuri	Confirmed	Yes	176	210	198	204
67	Ochtoura	No SSR in VIVC	No	174	210	198	208
68	Odjalesci	No SSR in VIVC	No	174	206	202	208
69	Orona	No SSR in VIVC	No	174	206	202	206
70	Otskhanuri sapere	Confirmed	Yes	147	168	202	204
71	Portoka	Durif	Yes	174	md	206	md
72	Rkaziteli	Confirmed	Yes	166	210	198	202
73	Rko shavi	Confirmed	Yes	174	178	204	206
74	Samarkhi	Confirmed	Yes	149	178	204	208
75	Sapena	Confirmed	Yes	178	204	202	204
76	Saperavi atenis	Confirmed	Yes	178	210	198	204
77	Saperavi grdzelmtevana	Confirmed	Yes	149	178	204	208
78	Schilatubani	Confirmed	Yes	170	174	204	208
79	Seura	Confirmed	Yes	149	164	204	208
80	Shavkapito	Confirmed	Yes	178	204	202	204
81	Shavtkhila	Confirmed	Yes	178	204	202	204
82	Sirgula	Confirmed	Yes	204	210	198	202
83	Tamaris vasi	Borchalo	Yes	164	178	204	md
84	Tavkara	Confirmed	Yes	174	210	198	208
85	Tavkveri	Confirmed	Yes	164	178	204	206
86	Tchvitiluri	Confirmed	Yes	174	md	206	md
87	Tciodi salchinosi	No SSR in VIVC	No	174	206	208	md
88	Teumuta	No SSR in VIVC	No	147	174	202	206
89	Tita kartlis	Confirmed	Yes	164	204	202	204
90	Tkvalapa sciavi	Confirmed	Yes	178	204	202	204
91	Tshoris tetra	No SSR in VIVC	No	178	210	198	204
92	Tsirkvalis tetri	Confirmed	Yes	174	md	204	208
93	Tsitelouri	Confirmed	Yes	162	174	206	208
94	Tsitska	Confirmed	Yes	204	206	202	md
95	Tsitska sacicheris	No SSR in VIVC	No	164	204	202	204
96	Tskobila	Confirmed	Yes	178	204	202	204
97	Tsolikouri	Confirmed	Yes	147	210	202	204
98	Tsulukidzis tetra	Confirmed	Yes	176	204	202	204
99	Ubakluri	Confirmed	Yes	147	164	202	md
100	Usachelouri	No SSR in VIVC	No	178	206	202	204
101	Vardaguyn yerevani	Not confirmed	No	164	167	202	204
102	Vazisubnis tsiteli	Confirmed	Yes	149	162	204	208
103	Vertkvitchalis shavi	Confirmed	Yes	164	178	204	md
104	Vertkvitchalis tetri	Confirmed	Yes	147	206	202	md
105	Zveli alexandrouli	No SSR in VIVC	No	149	204	202	208
