# Supplementary material for: Construction of a high-density genetic map and detection of a major QTL of resistance to powdery mildew (Erysiphe necator Sch.) in Caucasian grapes (Vitis vinifera L.)
Source: BMC Plant Biol. 2021 Nov 11;21:528. doi: 10.1186/s12870-021-03174-4 (PMC8582213; doi:10.1186/s12870-021-03174-4)
Supplement: Supplementary file 8 — Additional file 8: Table S4. Phenotypic data of the resistance to E. necator recorded in different bioassays for the Caucasian cross parents and their progenies. [file 12870_2021_3174_MOESM8_ESM.xlsx]

## Sheet: Table S4a
Table S4a. Conidia classification results following Trypan-Blue staining.
Genotype ID	Resistance to E. necator	Day post infection	Conidia in Class 0 - averaged data	Conidia in Class 0 -standard deviation	Conidia in Class 1 - averaged data	Conidia in Class 1 -standard deviation	Conidia in Class 2 - averaged data	Conidia in Class 2 -standard deviation	Conidia in Class 3 - averaged data	Conidia in Class 3 -standard deviation
7008Z	Susceptible	1	52.1667	13.8046	19.5	7.28697	27	10.7517	1.33333	2.16025
7008Z	Susceptible	2	24.6667	6.86052	7.5	2.81069	13.1667	2.63944	54.6667	6.21825
7008Z	Susceptible	3	2.57488	4.65447	3.1401	7.69163	1.85749	4.07966	92.4275	12.2737
7010Z	Resistant	1	50.6667	10.8566	27.6667	8.04156	21.1667	9.68332	0.5	1.22474
7010Z	Resistant	2	38.1667	7.73089	17	4	26.8333	5.56477	18	6.03324
7010Z	Resistant	3	5.67172	8.03956	2.01515	3.66823	8.90404	16.5114	83.4091	20.113
7015Z	Resistant	1	49.5	11.9122	27.8333	8.93122	22.5	8.52643	0.166667	0.408248
7015Z	Resistant	2	40	3.4641	15.1667	7.60044	22	5.93296	22.8333	10.496
7015Z	Resistant	3	2.5	2.88097	2.5	2.88097	1.5	1.04881	93.5	6.56506
7017Z	Susceptible	1	52.3333	12.6596	21.5	5.95819	25	6.03324	1.16667	2.85774
7017Z	Susceptible	2	28.1667	9.70395	6.83333	1.16905	12.6667	2.73252	52.3333	8.06639
7017Z	Susceptible	3	4.33333	6.3456	2.5	3.98748	0.833333	1.32916	92.3333	8.50098
7067Z	Resistant	1	48.4	8.76356	27.8	9.03881	23	5.33854	0.8	1.30384
7067Z	Resistant	2	36.5	8.54985	23.8333	8.06019	22.1667	7.52108	17.5	4.03733
7067Z	Resistant	3	7	8	5.33333	4.0332	4.83333	5.15429	82.8333	15.9802
7099Z	Resistant	1	50.5	13.2778	33.5	9.73139	16	5.5857	0	0
7099Z	Resistant	2	37	4.73286	20	4.60435	22.3333	9.85224	20.6667	9.13601
7099Z	Resistant	3	4.66667	6.21825	2.16667	1.32916	3.16667	1.94079	90	8.07465
7115Z	Resistant	1	56.1667	10.8336	25.6667	3.93277	17.8333	8.47152	0.333333	0.816497
7115Z	Resistant	2	37.3333	12.4204	14.8333	5.34478	25.1667	10.1275	22.6667	4.17931
7115Z	Resistant	3	8.66667	9.58471	7.66667	10.328	7	8.7178	76.6667	26.5682
7116Z	Resistant	1	57.3333	7.31209	25	9.33809	17.1667	7.44088	0.5	0.547723
7116Z	Resistant	2	45.8333	7.73089	23	7.50999	19.5	6.44205	11.6667	4.17931
7116Z	Resistant	3	5.83333	7.22265	3.66667	3.4448	3.16667	1.94079	87.3333	10.4435
7124Z	Resistant	1	51.6667	11.7927	24.8333	4.70815	23.3333	10.4243	0.166667	0.408248
7124Z	Resistant	2	32.1667	11.4441	14.1667	7.75672	16.5	5.12835	37.1667	10.9072
7124Z	Resistant	3	5.83333	7.73089	2	2.44949	5.66667	10.2307	86.5	19.7762
7189Z	Resistant	1	53.3333	7.20185	30.3333	12.5007	16	9.63328	0.333333	0.816497
7189Z	Resistant	2	36	7.64199	23.6667	13.9092	18.6667	4.80278	21.6667	14.8414
7189Z	Resistant	3	9.29762	13.2553	5.29762	7.24983	8.69048	12.9373	76.7143	30.953
7190Z	Susceptible	1	49.1667	10.553	20.8333	3.86868	28.8333	8.9088	1.16667	0.983192
7190Z	Susceptible	2	24.5	9.48156	6.16667	3.60093	12	4.24264	57.3333	7.00476
7190Z	Susceptible	3	2.83333	2.48328	1.75	1.99008	0.583333	1.02062	94.7917	4.46771
7200Z	Resistant	1	52.8	10.5925	24.8	10.3053	21	5.24404	1.4	1.94936
7200Z	Resistant	2	32	6.69328	20	8.29458	25.3333	3.32666	22.6667	5.57375
7200Z	Resistant	3	6.95833	7.05765	3.45833	4.8436	10.5	20.8782	79.0833	32.3333
7201Z	Resistant	1	47.8333	8.75024	31	5.4037	21.1667	6.46271	0	0
7201Z	Resistant	2	29.8333	6.11283	19.6667	3.32666	22.8333	3.81663	27.6667	5.1251
7201Z	Resistant	3	3.33333	3.61478	0.833333	1.16905	1.66667	1.36626	94.1667	4.26224
7371Z	Resistant	1	60.8333	11.0529	24.8333	6.73548	14.1667	6.24233	0.166667	0.408248
7371Z	Resistant	2	43.3333	8.23812	23.1667	6.5549	19	4.09878	14.5	11.2561
7371Z	Resistant	3	3.83333	3.18852	3.66667	2.25093	5.5	3.44964	87	5.47723
7395Z	Resistant	1	52.5	6.2849	28.6667	3.26599	18.8333	4.49073	0	0
7395Z	Resistant	2	35.8	5.80517	20.4	2.40832	21	3.80789	22.8	7.94984
7395Z	Resistant	3	6.4652	3.4203	7.53297	7.73766	5.69963	7.0981	80.3022	14.621
7401Z	Resistant	1	57.5	12.1778	26.3333	5.92171	16.1667	7.62671	0	0
7401Z	Resistant	2	28	12.182	23	4.3359	24.3333	7.89092	24.6667	6.28225
7401Z	Resistant	3	6.77778	6.75497	3.55556	3.48117	14.0972	15.0296	75.5694	23.9412
7420Z	Resistant	1	53.6667	10.6521	23.6667	4.32049	22.6667	9.33095	0	0
7420Z	Resistant	2	35.4	18.2565	21.4	7.4364	20.6	9.58123	22.6	6.94982
7420Z	Resistant	3	4.5	5.54076	2.87243	2.89893	4.22428	4.78223	88.4033	8.06872
Cabernet sauvignon	Susceptible	1	51.8333	9.78604	25.8333	7.88458	22.1667	3.76386	0.166667	0.408248
Cabernet sauvignon	Susceptible	2	26.8333	5.56477	8.83333	3.71035	15	4.42719	49.3333	2.42212
Cabernet sauvignon	Susceptible	3	1.33333	1.96638	1	1.26491	0.5	0.83666	97.1667	3.81663
Glera	Susceptible	1	56.8333	10.9255	20.8333	4.79236	22.1667	7.73089	0.166667	0.408248
Glera	Susceptible	2	33.1667	11.8561	11.1667	3.86868	12.1667	4.79236	43.5	11.4673
Glera	Susceptible	3	2.88889	3.31774	0.5	1.22474	1.94444	3.05808	94.6667	6.80196
Johanniter	Resistant	1	56.1667	10.852	22.3333	6.8313	21.5	6.89202	0	0
Johanniter	Resistant	2	39.3333	5.1251	10.3333	2.65832	12.8333	1.60208	37.5	6.34823
Johanniter	Resistant	3	1.33333	1.96638	1.66667	1.8619	1.5	1.3784	95.5	4.50555
Kishmish vatkana	Resistant	1	52.5	3.10913	31.5	4.50925	16	7.07107	0	0
Kishmish vatkana	Resistant	2	42.3333	7.03325	22.1667	8.08497	21	6.69328	14.5	9.48156
Kishmish vatkana	Resistant	3	3.75	2.824	4.13568	3.68245	6.41667	7.07401	85.625	8.36921
RV1-22-8-78	Resistant	1	74	9.25203	22.5	6.53452	3.33333	3.01109	0.166667	0.408248
RV1-22-8-78	Resistant	2	65.5	7.86766	21.6667	6.15359	9.33333	4.71876	3.5	4.32435
RV1-22-8-78	Resistant	3	22.5	16.0966	33.8812	14.9399	29	15.6461	14.5	16.5861
Shavtsitska	Resistant	1	65	11.1355	29.8	8.64292	5.2	3.96232	0	0
Shavtsitska	Resistant	2	49.5	2.58844	26	8.74071	16.3333	5.24087	8.16667	2.92689
Shavtsitska	Resistant	3	19.5	15.6045	9.52381	3.937	11.8333	6.08002	59.1667	19.6002

## Sheet: Table S4b
Table S4b. Results from the evaluation of the population 50041-‘Chardonnay x Tskhvedianis tetra’ in the single experimet replicates . 'md' refers to missing data.
	Infection feature/ variable	Mycelium growth	Necrosis frequency	Mycelium growth	Necrosis frequency	Mycelium growth	Sporulation intensity	Necrosis frequency	N° of conidia / conidiophore	Mycelium growth	Sporulation intensity	Necrosis frequency	N° of conidia / conidiophore	Mycelium growth	Sporulation intensity	Necrosis frequency	N° of conidia / conidiophore	Mycelium growth	Sporulation intensity	Necrosis frequency	N° of conidia / conidiophore	Mycelium growth	Sporulation intensity	Necrosis frequency	N° of conidia / conidiophore	Mycelium growth	Sporulation intensity	Necrosis frequency	N° of conidia / conidiophore	Mycelium growth	Sporulation intensity	Necrosis frequency	N° of conidia / conidiophore	Mycelium growth	Sporulation intensity	Necrosis frequency	N° of conidia / conidiophore	rAUDPC_ MYC	rAUDPC_ SPO	rAUDPC_ MYC	rAUDPC_ SPO
	Experiment replicate	1	1	2	2	1	1	1	1	2	2	2	2	1	1	1	1	2	2	2	2	1	1	1	1	2	2	2	2	1	1	1	1	2	2	2	2	1	1	2	2
	dpi	2	2	2	2	4	4	4	4	4	4	4	4	7	7	7	7	7	7	7	7	9	9	9	9	9	9	9	9	11	11	11	11	11	11	11	11
	Phenotypic data code	MI1D2	NI1D2	MI2D2	NI2D2	MI1D4	SI1D4	NI1D4	NBI1D4	MI2D4	SI2D4	NI2D4	NBI2D4	MI1D7	SI1D7	NI1D7	NBI1D7	MI2D7	SI2D7	NI2D7	NBI2D7	MI1D9	SI1D9	NI1D9	NBI1D9	MI2D9	SI2D9	NI2D9	NBI2D9	MI1D11	SI1D11	NI1D11	NBI1D11	MI2D11	SI2D11	NI2D11	NBI2D11	rAMI4	rASI4	rAMI2	rASI2
Genotype ID	N° of evaluation	MI1D2	NI1D2	MI2D2	NI2D2	MI1D4	SI1D4	NI1D4	NBI1D4	MI2D4	SI2D4	NI2D4	NBI2D4	MI1D7	SI1D7	NI1D7	NBI1D7	MI2D7	SI2D7	NI2D7	NBI2D7	MI1D9	SI1D9	NI1D9	NBI1D9	MI2D9	SI2D9	NI2D9	NBI2D9	MI1D11	SI1D11	NI1D11	NBI1D11	MI2D11	SI2D11	NI2D11	NBI2D11	rAMI1	rASI1	rAMI2	rASI2
8133Z	2	8	0	7	0	6.5	9	0	0	3.5	9	0.5	0	3.5	3.5	0	2.5	1	5	0.25	1.75	1	3	0	3.75	2	4	0	3.25	1	2.5	0	4.25	2	3	0	5	0.45	0.601852	0.303125	0.679012
8141Z	2	7	0	8	0.5	5.5	9	0.75	0	6.5	9	0.75	0	3	5.5	1	1	5	8	0.75	0.5	1	4.5	0	2.5	2	5.5	1	2	1	4	0	3.5	1	4.5	1	2.5	0.390625	0.719136	0.521875	0.82716
8165Z	2	7	0.5	7	0.5	7	9	0.5	0	5.5	9	0.75	0	5	9	1	0	3	8.5	0.75	0.25	4	8.5	1	0.25	2.5	6	1	2	4.5	8.5	0	0.25	1.5	4	0.5	3	0.61875	0.981481	0.434375	0.848765
8167Z	1	7.5	0.5	md	md	5.5	9	0.75	0	md	md	md	md	3	5	0.5	1.5	md	md	md	md	1	3.5	0	3.75	md	md	md	md	1	3	0	3.5	md	md	md	md	0.396875	0.666667	md	md
8168Z	2	7.5	0	7	0.25	5.5	9	0	0	3	9	0.5	0	3	5	0	2	1	4.5	0	2	1.5	3	0	3	1	2.5	0	4	1	1.5	0	4	1	2.5	0	4.75	0.409375	0.635802	0.25	0.62037
8175Z	2	7	0	7.5	0.75	5.5	9	0	0	6	9	0.75	0	3	6.5	0.5	1	3	8.5	1	0.25	1	5	0	2	2	5.5	1	1.75	1	3.5	0	4	2	5	1	3	0.390625	0.756173	0.45	0.848765
8180Z	2	7	0	8	0.75	5.5	9	1	0	8.5	9	0.5	0	4	8	1	0.5	7.5	9	1	0	1.5	5	1	1.5	5	9	1	0	1.5	5	0.75	2	4	6.5	1	1.25	0.440625	0.820988	0.775	0.969136
8183Z	2	7	0	7	0.5	5	9	1	0	7	9	0.75	0	2.5	8	0.75	0.5	6	9	1	0	1	4.5	0.5	2.5	4	6.5	1	1.25	1	3.5	0	3.25	2.5	5	1	2	0.359375	0.790123	0.625	0.888889
8198Z	2	8	0	8	0.25	6.5	9	0	0	7	9	0.75	0	5	8	0.5	0.5	3.5	7.5	0.75	0.75	3	5	0.5	2.25	4	7.5	1	0.5	2.5	5	0	2.25	2.5	5	1	1.75	0.565625	0.820988	0.559375	0.867284
8199Z	2	8.5	0	7.5	0.5	7.5	9	0	0	6.5	9	0.5	0	5.5	9	0	0	5	8.5	0.5	0.25	4.5	8	0.75	0.5	4	7.5	1	0.75	3	5.5	0.25	2	3.5	7	1	0.5	0.6625	0.932099	0.596875	0.92284
8204Z	2	7	0	7	0.5	3.5	9	0.5	0	3	9	0.5	0	1	2	0	3	1	3	0	2	1	1.5	0	4	1	2	0	3.75	1	1.5	0	4.75	1	1	0	5.25	0.265625	0.506173	0.25	0.54321
8207Z	2	7	0	8	0.5	6	9	0	0	7.5	9	0.75	0	2	5.5	0	1.25	6.5	9	1	0	1	4	0	3	4.5	8.5	1	0.25	1	3.5	0	4	4.5	5	1	1.75	0.375	0.700617	0.70625	0.938272
8219Z	2	8.5	0	7	0.25	6	8	0.25	0.25	5	9	0.75	0	3	4.5	0	2.25	4	6	0.5	1.5	1.5	3	0	4	3	4.5	0.5	3.25	1	3.5	0	4	2	3	0.25	3.75	0.4375	0.614198	0.46875	0.722222
8224Z	2	8.5	1	7	0	7	9	0.5	0	5.5	9	0.5	0	6.5	9	1	0	3.5	6	0.5	1.25	6.5	9	0.75	0	3.5	5.5	0	1.75	6	9	0.5	0	2.5	4.5	1	3.75	0.765625	1	0.4875	0.765432
8225Z	2	8.5	0.75	7.5	0.5	8	9	0.5	0	7.5	9	0.75	0	7	9	0	0	6.5	8	1	0.5	8	9	1	0	5	7	1	1	6	8	0.5	0.5	3.5	5.5	1	1.5	0.85	0.987654	0.7	0.876543
8227Z	2	7.5	0	7	0.25	7.5	9	0	0	7	9	1	0	5.5	8.5	0.5	0.25	4.5	9	1	0	3	4.5	0.75	1.75	5	6.5	1	1	1.5	4	0.5	3.25	2.5	5	1	1.75	0.59375	0.811728	0.603125	0.888889
8228Z	2	8.5	0	8.5	0.75	7.5	9	0	0	6	9	1	0	5.5	9	0	0	5	8.5	1	0.25	2.5	5.5	0.25	1.75	4	6.5	1	1.25	1.5	4	0	2.75	1.5	4.5	0.75	2.75	0.59375	0.851852	0.56875	0.867284
8233Z	2	7	0.5	6.5	0.25	5	9	0	0	3	8.5	1	0.25	3	6.5	0	2	2	5	0.25	2.25	1	5	0	2.75	1	3.5	0	3.25	1	3.5	0	4.25	1	4	0	3.25	0.375	0.756173	0.275	0.66358
8234Z	2	8	0	7	0	5.5	9	0	0	4	9	0.75	0	3	5.5	0	2	2.5	4.5	0.25	2	1	4	0	3	1.5	3	0	4	1	3.5	0	4.25	1.5	2.5	0	4.75	0.403125	0.700617	0.346875	0.632716
8236Z	2	8.5	0	7	0.5	7	9	0	0	4	9	0.75	0	5	7	0	1.25	1.5	4.5	0.75	2.25	5.5	7	0	1.5	1.5	3.5	0.25	4	2.5	4.5	0	5.5	1	2	0.25	4.75	0.65	0.833333	0.309375	0.638889
8248Z	2	7.5	0	7	0	7	9	0.25	0	7.5	9	0.75	0	7	9	0	0	5.5	9	1	0	2.5	5	0	2.25	4	7	1	1	1.5	4	0	3.25	2	4.5	1	2.25	0.6125	0.839506	0.61875	0.895062
8252Z	2	7	0	7	0.5	3	8	0	0.5	3	8	0.5	0.5	1	2.5	0	2	1	4.5	0	2.5	1	1.5	0	4	1	2.5	0	3.75	1	1.5	0	4.5	1	3	0	4.25	0.25	0.490741	0.25	0.595679
8256Z	2	8	0	7	0	5.5	9	0.5	0	4.5	9	0.5	0	3	4.5	1	2	1.5	3.5	0.5	2	1.5	3	1	3	2	3	0.5	3.25	1	2.5	1	3.75	1	2	0	4.5	0.415625	0.632716	0.3375	0.595679
8258Z	1	md	md	7	0	md	md	md	md	7	9	0.5	0	md	md	md	md	4.5	8.5	0.5	0.25	md	md	md	md	3.5	7	1	1	md	md	md	md	2.5	6	1	2.5	md	md	0.565625	0.898148
8260Z	2	7	0.5	7	0.75	5.5	9	0.75	0	5.5	9	0.75	0	2	6	0.5	1.5	3	5.5	1	1.5	1	4	0	2.25	1.5	5	1	2.25	1	3.5	0	3.75	1.5	4	0.5	4	0.359375	0.716049	0.409375	0.731481
8264Z	2	7	0.25	7	0.5	6	9	0.75	0	5.5	9	0.5	0	3	8	1	0.25	2	6.5	1	0.75	1.5	5.5	0.75	2	1.5	5.5	0.75	2	1.5	4	0	2.5	1.5	4	0.5	3.75	0.425	0.820988	0.378125	0.774691
8265Z	2	8	0.5	7	0	7	9	0.25	0	6.5	9	0.5	0	6.5	9	0.75	0	4.5	8.5	0.5	0.25	5	9	0.5	0	3.5	6.5	0.75	0.75	5.5	8.5	0	0.25	1.5	3.5	0	3	0.715625	0.993827	0.5375	0.854938
8271Z	2	7.5	0	8	0.5	7	9	0.5	0	7	9	0.75	0	4.5	8	0	0.5	5.5	8.5	1	0.25	4	5	0.5	2	5.5	6.5	1	1.25	3	5.5	0.25	1.5	3.5	5	1	1.75	0.590625	0.82716	0.671875	0.873457
8283Z	2	7	0	7	0	4	9	0	0	5.5	9	1	0	2	5	0	2	4	6	1	1	1	4	0	3.25	2.5	5	1	2	1	4	0	3.25	1.5	4	1	3	0.3125	0.691358	0.465625	0.746914
8301Z	2	7.5	0	7	0.5	6	9	0.5	0	5	9	0.25	0	2	5	0	1.25	2	5	0	1.75	1	2.5	0	3.5	2	5	0	2.75	1	2.5	0	3.25	1.5	4	0	4.5	0.38125	0.635802	0.375	0.716049
8302Z	1	7	0	md	md	6.5	9	0.5	0	md	md	md	md	3.5	8	0.75	0.5	md	md	md	md	1	5	0	2.5	md	md	md	md	1	4	0	2.5	md	md	md	md	0.4375	0.808642	md	md
8316Z	2	8.5	0.25	7	0	8.5	9	0.75	0	3.5	9	0.5	0	8	9	0.75	0	1.5	3.5	0	2.5	6.5	9	0.75	0	1.5	3	0	3.75	5	8.5	0	0.25	1	1.5	0	4.75	0.846875	0.993827	0.29375	0.589506
8317Z	2	7	0.75	7	0	5	9	1	0	7	9	0.5	0	2	5	0.5	1.5	7	9	0.75	0	1	4	0.5	2.75	6.5	9	0.75	0	1	2	0.25	4.25	5.5	8	1	0.25	0.34375	0.666667	0.75625	0.987654
8318Z	2	7	0	7.5	0.5	3.5	7	0	0.75	3.5	9	0.5	0	1.5	3	0	2.5	1.5	4.5	0	2	1	2	0	3.5	1	2.5	0.25	3.75	1	1	0	4	1.5	1.5	0	5	0.28125	0.481481	0.29375	0.608025
8328Z	2	7	0	7	0.75	5	9	0.75	0	5	9	0	0	2	5	0	1.75	1.5	4.5	0	2.5	1	3.5	0	3.5	1.5	3	0	4	1	3.5	0	3.75	1	2.5	0	5.75	0.34375	0.67284	0.340625	0.632716
8329Z	2	7	0	7	0.25	6.5	9	0.5	0	5	9	0.5	0	3.5	7	0	1	1.5	5	0.75	2.25	2	5.5	0	2	1.5	4	0	4	1	4	0	3.5	1	4	0	4.5	0.4625	0.790123	0.340625	0.691358
8330Z	2	7.5	0.25	7	0.75	6	9	0.5	0	7	9	1	0	3	7	0	1.75	7	8.5	1	0.25	1.5	4	0.5	2.5	5	7	1	1.25	1	3.5	0	4	3.5	6	1	1.25	0.425	0.746914	0.69375	0.898148
8331Z	2	7.5	0.25	7	0	5.5	9	0.25	0	4	9	0	0	3.5	4.5	0.25	1.75	1.5	4	0	3	2	4.5	0	3.25	1	1.5	0	3.5	2	2.5	0	3.5	1	2	0	5.75	0.45	0.669753	0.296875	0.574074
8337Z	2	9	1	8	0.25	7	9	1	0	5.5	9	0	0	5.5	8	0.75	0.5	4.5	5	0.25	1.75	5	6.5	1	1.25	2.5	4.5	0.5	3	3.5	6	1	1.25	2	3	0.75	4	0.671875	0.87037	0.5	0.691358
8344Z	2	7.5	0	7	0	6.5	9	0.75	0	6	9	0.25	0	3	6.5	1	0.75	3.5	5.5	1	1	1	3.5	0.75	2.25	2.5	5	0.75	2.25	1	2.5	0.25	4	1	3	1	4.25	0.428125	0.70679	0.459375	0.719136
8345Z	2	7	0	7	0.5	5.5	9	0	0	5	9	0.75	0	2	3.5	0	2.75	3	5	0.5	1.5	1	2.5	0	3.5	1.5	4	0.25	3.25	1	2	0	4.5	1.5	3	0	4.5	0.359375	0.583333	0.39375	0.679012
8347Z	2	7	0	8	0.5	5.5	9	0	0	5	9	0	0	1.5	4	0	2.25	2	4	0	2	1	3	0	3.75	1.5	1.5	0	3.5	1	1.5	0	4	1	3	0	4.5	0.34375	0.604938	0.36875	0.58642
8348Z	1	9	0	md	md	7.5	9	0.25	0	md	md	md	md	5.5	9	0.75	0	md	md	md	md	4.5	5	0	1.5	md	md	md	md	1	4.5	0	3.5	md	md	md	md	0.64375	0.845679	md	md
8349Z	2	7.5	0.25	7	0.25	6.5	9	0.75	0	7	9	0.5	0	5	9	1	0	5.5	8.5	0.5	0.25	2	5.5	1	1.25	5.5	8	1	0.5	1	4	0.75	2.5	4	7	1	1	0.515625	0.851852	0.665625	0.935185
8352Z	2	8	0.5	7	0.5	7	9	0.5	0	6	9	0.75	0	5	6.5	0.75	0.75	4	8.5	1	0.25	1	5	0.5	2.25	2.5	5.5	1	1.75	1	3.5	0	3	1.5	4.5	1	3.25	0.5125	0.756173	0.48125	0.842593
8353Z	2	7.5	0	6.5	0	7.5	9	0	0	3	9	0.75	0	5	8	0	0.5	1	5	0	2.5	2.5	6	0.25	2	1	3.5	1	3.75	2	5.5	0	2	1	3	0.5	5.25	0.571875	0.851852	0.24375	0.666667
8360Z	2	8	0.5	7	0.25	5.5	9	0.5	0	7	9	1	0	4.5	7.5	1	0.75	5	8.5	1	0.25	2	5	1	2	5	7	1	0.75	1	2	0	3.5	3	5	1	1.5	0.475	0.768519	0.625	0.885802
8365Z	2	7	0	7	0	5	9	0	0	4.5	9	0	0	1.5	7	0	1	2	5	0	1.75	1	4.5	0	2.25	1	3	0	3.75	1	5.5	0	2	1	1.5	0	4.75	0.328125	0.783951	0.328125	0.635802
8369Z	2	7	1	7	0.5	5.5	9	0.5	0	5	9	0.75	0	3.5	7	0.75	2	2.5	6.5	0.75	1.5	2	4.5	1	2.25	1.5	5	0.5	2	1	3	0	4	2	4.5	1	2.75	0.43125	0.753086	0.384375	0.768519
8376Z	2	9	0	7.5	0.75	8	9	0.25	0	5.5	9	1	0	5.5	9	0.75	0	2.5	6.5	1	0.75	3	4.5	0	2.25	1	5	1	2	2.5	3.5	0	3.25	1	3.5	1	3.5	0.640625	0.820988	0.38125	0.756173
8383Z	2	7	0	7	0.25	5	8	0.5	0	4	9	0.5	0	2	5	0	1.5	1.5	6	0.5	1.5	1	3	0	3.5	1.5	4	1	3.25	1	3.5	0	3.75	1	3.5	0.5	4.25	0.34375	0.62963	0.309375	0.716049
8403Z	2	7	0.75	7.5	0	5	8.5	1	0.25	6	9	0.5	0	4	6.5	1	2	4.5	8	1	0.5	1.5	4	1	2	3.5	5.5	0.25	1.75	1	3	0.5	2.75	2	4	1	3.5	0.41875	0.709877	0.534375	0.820988
8410Z	2	7	0	7.5	0.5	6	9	0.5	0	6.5	9	0.75	0	4.5	7.5	0.75	1	4	6.5	0.75	1	1.5	4	0	2.75	2	5	0.25	3	1	2.5	0	3.75	2.5	4.5	0.25	3.5	0.465625	0.75	0.503125	0.768519
8411Z	2	7	0	7	0.5	5	9	0.75	0	3	8.5	1	0.25	3	4.5	0	2.25	2	4.5	0.75	2.5	2	4.5	0	3	1	3	0.75	4	1	3	0	4.25	1	1	0	5.5	0.4	0.675926	0.28125	0.598765
8412Z	2	7	0	7	0	6.5	9	0	0	5	9	0.25	0	3	4.5	0	2	2.5	4.5	0	2	1	2.5	0	3.5	1.5	3	0.5	3.75	1	1.5	0	3.75	1	2	0	4.5	0.421875	0.608025	0.371875	0.626543
8413Z	2	7	0.5	7	0.25	6.5	9	0	0	3.5	9	0.25	0	4	6	0	1.25	1.5	4	0	2.25	1.5	4	0	3.5	1	2.5	0	4	1	2.5	0	4	1	2.5	0	4.5	0.465625	0.703704	0.28125	0.604938
8420Z	2	7	0.25	7	0	4	9	0.5	0	5	9	0.5	0	2	3	0	3	2	4.5	0.25	2.25	1	2	0	4	1	2.5	0	4	1	1.5	0	4	1	2	0	4.5	0.3125	0.549383	0.34375	0.614198
8426Z	2	7	0	7	0	6.5	9	0	0	6.5	9	0.75	0	3	6	0	1	5	8	1	0.5	1	4	0	2.5	3	6.5	0.75	1.25	1	3	0	3.5	2	5	1	3	0.421875	0.709877	0.546875	0.858025
8437Z	1	7.5	0.5	md	md	6.5	9	0	0	md	md	md	md	4	7	0.75	1	md	md	md	md	1.5	3.5	0	2.75	md	md	md	md	1	2	0	4.25	md	md	md	md	0.471875	0.716049	md	md
8447Z	2	7.5	0	7	0	6.5	9	0	0	5	9	0	0	5.5	8.5	0	0.25	2	5	0	2.25	4	5.5	0	1.75	1	2.5	0	3.75	2.5	4.5	0	3	1	2	0	4.5	0.6	0.842593	0.34375	0.62963
8450Z	1	8	0	md	md	7	9	0.5	0	md	md	md	md	4	8.5	0	0.25	md	md	md	md	2	5	0	2	md	md	md	md	1	4.5	0	3	md	md	md	md	0.50625	0.830247	md	md
8453Z	1	md	md	7	0.25	md	md	md	md	4	9	0.75	0	md	md	md	md	2	4.5	0	2.25	md	md	md	md	1	2.5	0	4	md	md	md	md	1	1.5	0	4.5	md	md	0.3125	0.608025
8458Z	1	md	md	7	0.5	md	md	md	md	6	9	0.75	0	md	md	md	md	3	7.5	1	0.75	md	md	md	md	2	5	1	1.25	md	md	md	md	1	4.5	1	3.5	md	md	0.43125	0.799383
8461Z	2	7	0	7	0	5.5	9	0.5	0	7	9	0.5	0	3	5.5	0.5	1.25	4.5	9	1	0	1	3	0	3	3	7.5	1	0.5	1	3	0	3.5	1.5	4	1	1.75	0.390625	0.669753	0.540625	0.901235
8462Z	2	7	0.75	7	0.25	6	9	1	0	5	9	1	0	5	8.5	1	0.25	1.5	4	0	2	4.5	6.5	0.5	1	1	3	0	3.5	2.5	5	0	2	1	1.5	0	5	0.575	0.873457	0.328125	0.604938
8466Z	2	8	0	7	0.5	5.5	9	0	0	5	9	0.75	0	2.5	4	0	2	4	5	0.5	2	1.5	3.5	0	3.25	3	5	0.5	3	1	3.5	0	4	2	4	0	4.5	0.4	0.641975	0.46875	0.716049
8467Z	1	7.5	0	md	md	4.5	9	0	0	md	md	md	md	1.5	4.5	0	2	md	md	md	md	1	3.5	0	3	md	md	md	md	1	3.5	0	4.5	md	md	md	md	0.31875	0.657407	md	md

## Sheet: Table S4c
Table S4c. Averaged results from the evaluation of the population 50041-‘Chardonnay x Tskhvedianis tetra’ and of the cross parents (only the phenotyped and genotyped individuals are shown).
	Infection feature/ variable	Mycelium growth	Necrosis frequency	Mycelium growth	Sporulation intensity	Necrosis frequency	N° of conidia / conidiophore	Mycelium growth	Sporulation intensity	Necrosis frequency	N° of conidia / conidiophore	Mycelium growth	Sporulation intensity	Necrosis frequency	N° of conidia / conidiophore	Mycelium growth	Sporulation intensity	Necrosis frequency	N° of conidia / conidiophore	rAUDPC_ MYC	rAUDPC_ SPO
	Experiment replicate	averaged data	averaged data	averaged data	averaged data	averaged data	averaged data	averaged data	averaged data	averaged data	averaged data	averaged data	averaged data	averaged data	averaged data	averaged data	averaged data	averaged data	averaged data	averaged data	averaged data
	dpi	2	2	4	4	4	4	7	7	7	7	9	9	9	9	11	11	11	11
	Phenotypic data code	MI4D2	NI4D4	MI4D4	SI4D4	NI4D4	NBI4D4	MI4D7	SI4D7	NI4D7	NBI4D7	MI4D9	SI4D9	NI4D9	NBI4D9	MI4D11	SI4D11	NI4D11	NBI4D11	rAMI4	rASI4
Genotype ID	Haplotype from SSR	MI4D2	NI4D4	MI4D4	SI4D4	NI4D4	NBI4D4	MI4D7	SI4D7	NI4D7	NBI4D7	MI4D9	SI4D9	NI4D9	NBI4D9	MI4D11	SI4D11	NI4D11	NBI4D11	rAMI4	rASI4
8133Z	Susceptible	7.5	0	5	9	0.25	0	2.25	4.25	0.125	2.125	1.5	3.5	0	3.5	1.5	2.75	0	4.625	0.376563	0.640432
8141Z	Resistant	7.5	0.25	6	9	0.75	0	4	6.75	0.875	0.75	1.5	5	0.5	2.25	1	4.25	0.5	3	0.45625	0.773148
8165Z	Resistant	7	0.5	6.25	9	0.625	0	4	8.75	0.875	0.125	3.25	7.25	1	1.125	3	6.25	0.25	1.625	0.526563	0.915123
8167Z	Resistant	7.5	0.5	5.5	9	0.75	0	3	5	0.5	1.5	1	3.5	0	3.75	1	3	0	3.5	0.396875	0.666667
8168Z	Susceptible	7.25	0.125	4.25	9	0.25	0	2	4.75	0	2	1.25	2.75	0	3.5	1	2	0	4.375	0.329688	0.628086
8175Z	Resistant	7.25	0.375	5.75	9	0.375	0	3	7.5	0.75	0.625	1.5	5.25	0.5	1.875	1.5	4.25	0.5	3.5	0.420312	0.802469
8180Z	Resistant	7.5	0.375	7	9	0.75	0	5.75	8.5	1	0.25	3.25	7	1	0.75	2.75	5.75	0.875	1.625	0.607812	0.895062
8183Z	Resistant	7	0.25	6	9	0.875	0	4.25	8.5	0.875	0.25	2.5	5.5	0.75	1.875	1.75	4.25	0.5	2.625	0.492188	0.839506
8198Z	Resistant	8	0.125	6.75	9	0.375	0	4.25	7.75	0.625	0.625	3.5	6.25	0.75	1.375	2.5	5	0.5	2	0.5625	0.844136
8199Z	Resistant	8	0.25	7	9	0.25	0	5.25	8.75	0.25	0.125	4.25	7.75	0.875	0.625	3.25	6.25	0.625	1.25	0.629687	0.927469
8204Z	Susceptible	7	0.25	3.25	9	0.5	0	1	2.5	0	2.5	1	1.75	0	3.875	1	1.25	0	5	0.257812	0.524691
8207Z	Recombinant	7.5	0.25	6.75	9	0.375	0	4.25	7.25	0.5	0.625	2.75	6.25	0.5	1.625	2.75	4.25	0.5	2.875	0.540625	0.819444
8219Z	Susceptible	7.75	0.125	5.5	8.5	0.5	0.125	3.5	5.25	0.25	1.875	2.25	3.75	0.25	3.625	1.5	3.25	0.125	3.875	0.453125	0.66821
8224Z	Resistant	7.75	0.5	6.25	9	0.5	0	5	7.5	0.75	0.625	5	7.25	0.375	0.875	4.25	6.75	0.75	1.875	0.626563	0.882716
8225Z	Resistant	8	0.625	7.75	9	0.625	0	6.75	8.5	0.5	0.25	6.5	8	1	0.5	4.75	6.75	0.75	1	0.775	0.932099
8227Z	Resistant	7.25	0.125	7.25	9	0.5	0	5	8.75	0.75	0.125	4	5.5	0.875	1.375	2	4.5	0.75	2.5	0.598437	0.850309
8228Z	Resistant	8.5	0.375	6.75	9	0.5	0	5.25	8.75	0.5	0.125	3.25	6	0.625	1.5	1.5	4.25	0.375	2.75	0.58125	0.859568
8233Z	Susceptible	6.75	0.375	4	8.75	0.5	0.125	2.5	5.75	0.125	2.125	1	4.25	0	3	1	3.75	0	3.75	0.325	0.709877
8234Z	Susceptible	7.5	0	4.75	9	0.375	0	2.75	5	0.125	2	1.25	3.5	0	3.5	1.25	3	0	4.5	0.375	0.666667
8236Z	Susceptible	7.75	0.25	5.5	9	0.375	0	3.25	5.75	0.375	1.75	3.5	5.25	0.125	2.75	1.75	3.25	0.125	5.125	0.479688	0.736111
8248Z	Resistant	7.25	0	7.25	9	0.5	0	6.25	9	0.5	0	3.25	6	0.5	1.625	1.75	4.25	0.5	2.75	0.615625	0.867284
8252Z	Susceptible	7	0.25	3	8	0.25	0.5	1	3.5	0	2.25	1	2	0	3.875	1	2.25	0	4.375	0.25	0.54321
8256Z	Susceptible	7.5	0	5	9	0.5	0	2.25	4	0.75	2	1.75	3	0.75	3.125	1	2.25	0.5	4.125	0.376563	0.614198
8258Z	Resistant	7	0	7	9	0.5	0	4.5	8.5	0.5	0.25	3.5	7	1	1	2.5	6	1	2.5	0.565625	0.898148
8260Z	Resistant	7	0.625	5.5	9	0.75	0	2.5	5.75	0.75	1.5	1.25	4.5	0.5	2.25	1.25	3.75	0.25	3.875	0.384375	0.723765
8264Z	Resistant	7	0.375	5.75	9	0.625	0	2.5	7.25	1	0.5	1.5	5.5	0.75	2	1.5	4	0.25	3.125	0.401562	0.79784
8265Z	Resistant	7.5	0.25	6.75	9	0.375	0	5.5	8.75	0.625	0.125	4.25	7.75	0.625	0.375	3.5	6	0	1.625	0.626562	0.924383
8271Z	Resistant	7.75	0.25	7	9	0.625	0	5	8.25	0.5	0.375	4.75	5.75	0.75	1.625	3.25	5.25	0.625	1.625	0.63125	0.850309
8283Z	Resistant	7	0	4.75	9	0.5	0	3	5.5	0.5	1.5	1.75	4.5	0.5	2.625	1.25	4	0.5	3.125	0.389062	0.719136
8301Z	Resistant	7.25	0.25	5.5	9	0.375	0	2	5	0	1.5	1.5	3.75	0	3.125	1.25	3.25	0	3.875	0.378125	0.675926
8302Z	Resistant	7	0	6.5	9	0.5	0	3.5	8	0.75	0.5	1	5	0	2.5	1	4	0	2.5	0.4375	0.808642
8316Z	Susceptible	7.75	0.125	6	9	0.625	0	4.75	6.25	0.375	1.25	4	6	0.375	1.875	3	5	0	2.5	0.570312	0.791667
8317Z	Resistant	7	0.375	6	9	0.75	0	4.5	7	0.625	0.75	3.75	6.5	0.625	1.375	3.25	5	0.625	2.25	0.55	0.82716
8318Z	Susceptible	7.25	0.25	3.5	8	0.25	0.375	1.5	3.75	0	2.25	1	2.25	0.125	3.625	1.25	1.25	0	4.5	0.2875	0.544753
8328Z	Susceptible	7	0.375	5	9	0.375	0	1.75	4.75	0	2.125	1.25	3.25	0	3.75	1	3	0	4.75	0.342187	0.652778
8329Z	Susceptible	7	0.125	5.75	9	0.5	0	2.5	6	0.375	1.625	1.75	4.75	0	3	1	4	0	4	0.401563	0.740741
8330Z	Resistant	7.25	0.5	6.5	9	0.75	0	5	7.75	0.5	1	3.25	5.5	0.75	1.875	2.25	4.75	0.5	2.625	0.559375	0.822531
8331Z	Susceptible	7.25	0.125	4.75	9	0.125	0	2.5	4.25	0.125	2.375	1.5	3	0	3.375	1.5	2.25	0	4.625	0.373437	0.621914
8337Z	Susceptible	8.5	0.625	6.25	9	0.5	0	5	6.5	0.5	1.125	3.75	5.5	0.75	2.125	2.75	4.5	0.875	2.625	0.585938	0.780864
8344Z	Resistant	7.25	0	6.25	9	0.5	0	3.25	6	1	0.875	1.75	4.25	0.75	2.25	1	2.75	0.625	4.125	0.44375	0.712963
8345Z	Susceptible	7	0.25	5.25	9	0.375	0	2.5	4.25	0.25	2.125	1.25	3.25	0.125	3.375	1.25	2.5	0	4.5	0.376563	0.631173
8347Z	Susceptible	7.5	0.25	5.25	9	0	0	1.75	4	0	2.125	1.25	2.25	0	3.625	1	2.25	0	4.25	0.35625	0.595679
8348Z	Resistant	9	0	7.5	9	0.25	0	5.5	9	0.75	0	4.5	5	0	1.5	1	4.5	0	3.5	0.64375	0.845679
8349Z	Resistant	7.25	0.25	6.75	9	0.625	0	5.25	8.75	0.75	0.125	3.75	6.75	1	0.875	2.5	5.5	0.875	1.75	0.590625	0.893519
8352Z	Resistant	7.5	0.5	6.5	9	0.625	0	4.5	7.5	0.875	0.5	1.75	5.25	0.75	2	1.25	4	0.5	3.125	0.496875	0.799383
8353Z	Susceptible	7	0	5.25	9	0.375	0	3	6.5	0	1.5	1.75	4.75	0.625	2.875	1.5	4.25	0.25	3.625	0.407813	0.759259
8360Z	Resistant	7.5	0.375	6.25	9	0.75	0	4.75	8	1	0.5	3.5	6	1	1.375	2	3.5	0.5	2.5	0.55	0.82716
8365Z	Susceptible	7	0	4.75	9	0	0	1.75	6	0	1.375	1	3.75	0	3	1	3.5	0	3.375	0.328125	0.709877
8369Z	Resistant	7	0.75	5.25	9	0.625	0	3	6.75	0.75	1.75	1.75	4.75	0.75	2.125	1.5	3.75	0.5	3.375	0.407813	0.760802
8376Z	Resistant	8.25	0.375	6.75	9	0.625	0	4	7.75	0.875	0.375	2	4.75	0.5	2.125	1.75	3.5	0.5	3.375	0.510938	0.78858
8383Z	Susceptible	7	0.125	4.5	8.5	0.5	0	1.75	5.5	0.25	1.5	1.25	3.5	0.5	3.375	1	3.5	0.25	4	0.326562	0.67284
8403Z	Resistant	7.25	0.375	5.5	8.75	0.75	0.125	4.25	7.25	1	1.25	2.5	4.75	0.625	1.875	1.5	3.5	0.75	3.125	0.476562	0.765432
8410Z	Susceptible	7.25	0.25	6.25	9	0.625	0	4.25	7	0.75	1	1.75	4.5	0.125	2.875	1.75	3.5	0.125	3.625	0.484375	0.759259
8411Z	Susceptible	7	0.25	4	8.75	0.875	0.125	2.5	4.5	0.375	2.375	1.5	3.75	0.375	3.5	1	2	0	4.875	0.340625	0.637346
8412Z	Susceptible	7	0	5.75	9	0.125	0	2.75	4.5	0	2	1.25	2.75	0.25	3.625	1	1.75	0	4.125	0.396875	0.617284
8413Z	Susceptible	7	0.375	5	9	0.125	0	2.75	5	0	1.75	1.25	3.25	0	3.75	1	2.5	0	4.25	0.373437	0.654321
8420Z	Susceptible	7	0.125	4.5	9	0.5	0	2	3.75	0.125	2.625	1	2.25	0	4	1	1.75	0	4.25	0.328125	0.58179
8426Z	Resistant	7	0	6.5	9	0.375	0	4	7	0.5	0.75	2	5.25	0.375	1.875	1.5	4	0.5	3.25	0.484375	0.783951
8437Z	Susceptible	7.5	0.5	6.5	9	0	0	4	7	0.75	1	1.5	3.5	0	2.75	1	2	0	4.25	0.471875	0.716049
8447Z	Susceptible	7.25	0	5.75	9	0	0	3.75	6.75	0	1.25	2.5	4	0	2.75	1.75	3.25	0	3.75	0.471875	0.736111
8450Z	Resistant	8	0	7	9	0.5	0	4	8.5	0	0.25	2	5	0	2	1	4.5	0	3	0.50625	0.830247
8453Z	Susceptible	7	0.25	4	9	0.75	0	2	4.5	0	2.25	1	2.5	0	4	1	1.5	0	4.5	0.3125	0.608025
8458Z	Resistant	7	0.5	6	9	0.75	0	3	7.5	1	0.75	2	5	1	1.25	1	4.5	1	3.5	0.43125	0.799383
8461Z	Resistant	7	0	6.25	9	0.5	0	3.75	7.25	0.75	0.625	2	5.25	0.5	1.75	1.25	3.5	0.5	2.625	0.465625	0.785494
8462Z	Susceptible	7	0.5	5.5	9	1	0	3.25	6.25	0.5	1.125	2.75	4.75	0.25	2.25	1.75	3.25	0	3.5	0.451562	0.739198
8466Z	Susceptible	7.5	0.25	5.25	9	0.375	0	3.25	4.5	0.25	2	2.25	4.25	0.25	3.125	1.5	3.75	0	4.25	0.434375	0.679012
8467Z	Susceptible	7.5	0	4.5	9	0	0	1.5	4.5	0	2	1	3.5	0	3	1	3.5	0	4.5	0.31875	0.657407
Chardonnay	Susceptible	md	md	md	md	md	md	md	md	md	md	md	md	md	md	md	md	md	md	md	md
Tskhvedianis Tetra	Resistant	7.25	1	5	9	1	0	3.25	8.5	1	0.25	2.25	7.25	1	1	2.25	5.25	1	2.875	0.43	0.89

## Sheet: Table S4d
Table S4d. Results from the evaluation of the population 50042-‘Shavtsitska’ x ‘Glera’ in the single experimet replicates. 'md' refers to missing data.
	Infection feature/ variable	Mycelium growth	Necrosis frequency	Mycelium growth	Necrosis frequency	Mycelium growth	Necrosis frequency	Mycelium growth	Sporultaion intensity	Necrosis frequency	N° of conidia / conidiophore	Mycelium growth	Sporultaion intensity	Necrosis frequency	N° of conidia / conidiophore	Mycelium growth	Sporultaion intensity	Necrosis frequency	N° of conidia / conidiophore	Mycelium growth	Sporultaion intensity	Necrosis frequency	N° of conidia / conidiophore	Mycelium growth	Sporultaion intensity	Necrosis frequency	N° of conidia / conidiophore	Mycelium growth	Sporultaion intensity	Necrosis frequency	N° of conidia / conidiophore	Mycelium growth	Sporultaion intensity	Necrosis frequency	N° of conidia / conidiophore	Mycelium growth	Sporultaion intensity	Necrosis frequency	N° of conidia / conidiophore	Mycelium growth	Sporultaion intensity	Necrosis frequency	N° of conidia / conidiophore	rAUDPC_ MYC	rAUDPC_ SPO	RADQ sp/ml	rAUDPC_MYC	rAUDPC_SPO	RADQ sp/ml
	Experiment replicate	1	1	2	2	3	3	1	1	1	1	2	2	2	2	3	3	3	3	1	1	1	1	2	2	2	2	3	3	3	3	1	1	1	1	2	2	2	2	3	3	3	3	1	1	1	2	2	2
	dpi	3	3	3	3	3	3	5	5	5	5	5	5	5	5	5	5	5	5	7	7	7	7	7	7	7	7	7	7	7	7	10	10	10	10	10	10	10	10	10	10	10	10
	Phenotypic data code	MI1D3	NI1D3	MI2D3	NI2D3	MI3D3	NI3D3	MI1D5	SI1D5	NI1D5	NCI1D5	MI2D5	SI2D5	NI2D5	NCI2D5	MI3D5	SI3D5	NI3D5	NCI3D5	MI1D7	SI1D7	NI1D7	NCI1D7	MI2D7	SI2D7	NI2D7	NCI2D7	MI3D7	SI3D7	NI3D7	NCI3D7	MI1D10	SI1D10	NI1D10	NCI1D10	MI2D10	SI2D10	NI2D10	NCI2D10	MI3D10	SI3D10	NI3D10	NCI3D10	rAMI1	rASI1	RQSPI1	rAMI2	rASI2	RQSPI2
Genotype ID	N° of evaluation	MI1D3	NI1D3	MI2D3	NI2D3	MI3D3	NI3D3	MI1D5	SI1D5	NI1D5	NCI1D5	MI2D5	SI2D5	NI2D5	NCI2D5	MI3D5	SI3D5	NI3D5	NCI3D5	MI1D7	SI1D7	NI1D7	NCI1D7	MI2D7	SI2D7	NI2D7	NCI2D7	MI3D7	SI3D7	NI3D7	NCI3D7	MI1D10	SI1D10	NI1D10	NCI1D10	MI2D10	SI2D10	NI2D10	NCI2D10	MI3D10	SI3D10	NI3D10	NCI3D10	rAMI1	rASI1	RQSPI1	rAMI2	rASI2	RQSPI2
7000Z	3	7.5	0.75	3.5	0	5.5	0.5	4.5	8.5	0	0.25	1	4.5	0	1.5	3.5	7	0	1	2.5	4.5	0	2.25	1	2.5	0	3	1.5	5	0	2	1.5	2.5	0	4.5	1	2	0	5	1	3	0	4	0.396825	0.650794	167.332	0.150794	0.43254	325.576
7001Z	3	6.5	0	8.5	0	6	0	3	8	0	0.25	5.5	7.5	0	0.75	3.5	7	0	0.75	1.5	3	0	2.75	2.5	5	1	1.25	1.5	3.5	0	2	1	2.5	0	4.25	2	3	0.5	3	1	3	0	4	0.281746	0.575397	363.318	0.456349	0.650794	286.356
7002Z	2	7	0	7	0	md	md	5	9	0	0	9	9	0	0	md	md	md	md	4.5	8.5	1	0.25	8	9	0.75	0	md	md	md	md	2	3	0	2.75	5.5	8	0.75	0.25	md	md	md	md	0.496032	0.837302	130.384	0.845238	0.97619	44.7214
7003Z	3	9	0	5.5	0	6.5	0	9	9	0	0	3	8	0.25	0.5	4.5	8.5	0.5	0.25	9	9	0	0	1	4	0	2.5	3	8.5	0.5	0.25	9	9	0	0	1	1.5	0	4.5	1	2	0	4	1	1	0	0.246032	0.59127	238.747
7006Z	3	9	0	7	0	7	0	8.5	9	0.25	0	4	9	1	0	6	9	0	0	7	9	0	0	2.5	6	1	1.5	4.5	8.5	1	0.25	7.5	8.5	0.25	0.5	1	4	1	3	2.5	5.5	0	2.5	0.869048	0.988095	44.7214	0.361111	0.761905	334.664
7007Z	2	md	md	3.5	0.5	6	1	md	md	md	md	1	5	0	1	4	8.5	0.75	0.25	md	md	md	md	1	2	0	3	2.5	5	0.5	2	md	md	md	md	1	2	0	4	1	4	0.5	4	md	md	md	0.150794	0.428571	360.555
7008Z	3	7	0	5.5	0	5	0.5	3	6.5	0	1.25	2.5	6	0	1	3	6	0.25	1	2	3	0	2.75	1	4	0	2.25	2	4	0	2	1	2.5	0	4.5	1	2	0	4.75	1	3	0	4	0.309524	0.527778	262.679	0.230159	0.539683	525.357
7009Z	2	md	md	7	0	7	0	md	md	md	md	4.5	9	0	0	7	9	0	0	md	md	md	md	2.5	6.5	0.25	1	7	9	0	0	md	md	md	md	1.5	4	0.5	3.25	6.5	9	0.5	0	md	md	md	0.388889	0.781746	254.951
7010Z	2	9	0.5	7	0.5	md	md	9	9	0.5	0	6.5	9	0.5	0	md	md	md	md	8.5	9	0.75	0	5	8.5	0.5	0.25	md	md	md	md	7.5	8.5	1	0.5	2	3.5	0	2.75	md	md	md	md	0.944444	0.988095	44.7214	0.563492	0.849206	181.659
7011Z	3	7	0	5	0	5.5	0.25	1.5	8.5	0	0.25	1.5	7	0	0.75	3	5	0	1	1	4	0	2.5	1.5	4.5	0	2	1	4.5	0	2	1	3	0	4	1	2.5	0	4.5	1	2.5	0	4	0.222222	0.642857	262.679	0.210317	0.603175	289.828
7012Z	3	9	0.25	7.5	0.25	7	1	9	9	0.5	0	6.5	9	0.75	0	6	9	1	0	9	9	0.5	0	4	8	1	0.5	4.5	8	1	0.5	9	9	0	0	2.5	5	1	2.25	1	4	1	3	1	1	31.6228	0.543651	0.865079	256.905
7013Z	3	7	0	7	0.25	7	0.75	3.5	9	1	0	7	9	1	0	5	9	1	0	4	7	0.5	0.75	5	9	0.5	0	3	8	1	0.5	1	3.5	0.25	3.25	3	6	0	2.5	1.5	5	0	2	0.404762	0.789683	178.885	0.603175	0.928571	130.384
7014Z	2	md	md	7	0	5.5	0	md	md	md	md	2.5	6.5	0	0.75	2.5	5.5	0	1	md	md	md	md	2.5	4	0.25	2.5	1	3.5	0	2	md	md	md	md	1	2.5	0	4.25	1	2.5	0	4	md	md	md	0.313492	0.56746	483.735
7015Z	3	9	0	9	0	7	0.25	9	9	0	0	8.5	9	0	0	7	9	0.75	0	9	9	0	0	8	9	1	0	3.5	8	1	0.5	9	9	0.5	0	4.5	8	1	0.5	2.5	4.5	0.5	2.25	1	1	63.2456	0.837302	0.97619	31.6228
7017Z	3	7	0	6	0	5	0.75	2.5	5.5	0.25	1.25	3	6.5	0	1	2.5	5	0	1	1	3	0	3	1	3	0	3	1	3	0	2.75	1	3	0	4	1	3	0.25	4.25	1	1.5	0	4	0.253968	0.507937	376.829	0.253968	0.539683	268.328
7018Z	2	7	0	md	md	5.5	0	5	8	0	0.5	md	md	md	md	3	6	0	1	3	5	0	3	md	md	md	md	1	4	0.5	2	2	3	0	4	md	md	md	md	1	3.5	0	4.5	0.436508	0.666667	275.681	md	md	md
7019Z	2	md	md	7.5	0	7	1	md	md	md	md	5	9	0.75	0	5	9	0	0	md	md	md	md	2	6	0	1	4	9	1	0	md	md	md	md	1.5	3	0	2.75	3	6	0.75	2.25	md	md	md	0.392857	0.738095	300
7020Z	3	8	0.5	7.5	0	6.5	1	7	9	1	0	5	9	0	0	5	9	0.5	0	5	9	1	0	3	5.5	0	1.25	4	9	0.75	0	2	5	1	3	3.5	4.5	0	2.5	3	6	0.5	2	0.595238	0.904762	109.545	0.480159	0.753968	279.285
7021Z	2	md	md	5	0	5	0.75	md	md	md	md	3	5.5	0	1	3	7.5	0	0.75	md	md	md	md	1	3	0	3.5	2	5.5	0	2	md	md	md	md	1	2	0	4.5	1	4	0	3.25	md	md	md	0.238095	0.484127	748.331
7022Z	3	9	0	7	0	7	0	8.5	9	0.25	0	5.5	9	1	0	6	9	0	0	9	9	1	0	1.5	5	0.75	1.25	3.5	8	0.25	0.5	9	9	0.75	0	1	1.5	0.25	3.25	2.5	4.5	0.5	2.5	0.984127	1	63.2456	0.369048	0.662698	352.136
7023Z	2	md	md	7	0.5	5.5	0.5	md	md	md	md	2.5	6.5	0	1	3	8.5	0	0.25	md	md	md	md	1	4	0	1.5	2.5	5	0	2.25	md	md	md	md	1	2.5	0	3.5	1	4	0	4	md	md	md	0.253968	0.56746	325.576
7026Z	2	7.5	0	7	0	md	md	7	9	0.5	0	4.5	9	1	0	md	md	md	md	5	8.5	1	0.25	1	6	0.5	1.25	md	md	md	md	5	6	1	2	1	2	0.5	3	md	md	md	md	0.65873	0.90873	44.7214	0.31746	0.714286	328.634
7027Z	3	7	0	6.5	0	5	0.5	4.5	9	0	0	4.5	8	0.5	0.5	3.5	9	0.25	0	2.5	4	0	2.25	2	4	0	2.25	2.5	7	0	1	2	3	0	3.5	1	2.5	0	3.75	1	4.5	0	4	0.400794	0.65873	288.097	0.349206	0.615079	352.136
7028Z	2	md	md	6	1	5.5	0	md	md	md	md	3	8.5	1	0.25	3	7.5	0	0.75	md	md	md	md	1	3	1	2.75	1.5	3	0	2	md	md	md	md	1	2	0	4	1.5	3	0	4	md	md	md	0.253968	0.579365	368.782
7030Z	3	8.5	0	4	0	6	0.25	5.5	7.5	0	0.75	2	6.5	0	1	3	7	0	0.75	3	5	0	2	1	2	0	2.5	2.5	5	0	2	2	4.5	0	3	1	2.5	0	4	1	3	0	4	0.47619	0.686508	197.484	0.190476	0.488095	277.489
7031Z	3	8	0.5	6	0	6	0.5	3	6.5	0.5	1	2.5	6.5	0.25	0.75	3	7	0	1	1	3	0	2.25	1.5	3.5	0	2.75	1	5	0	2	1	2	0	4	1	2	0	3.5	1	3	0	4	0.285714	0.515873	240.832	0.257937	0.535714	412.311
7033Z	3	7	0	5	0	7	0.5	7	9	0.25	0	4	9	0.75	0	6.5	9	0.25	0	5	9	0.5	0	1.5	5.5	0	1.5	4.5	9	1	0	5.5	8.5	0	0.5	1	2.5	0	3	3	6.5	0.75	1	0.662698	0.988095	44.7214	0.289683	0.706349	252.982
7034Z	3	7.5	0	4	0	5.5	0	5.5	7.5	0	0.75	1.5	6	0	1	3	8	0.25	0.5	2.5	3.5	0	2.25	1	3	0	3.25	2	5	0	2.5	1	2.5	0	4.25	1	2	0	4.5	1	4	0	3.75	0.416667	0.579365	207.364	0.174603	0.5	447.214
7035Z	2	9	0	md	md	6.5	0.5	8.5	9	0	0	md	md	md	md	5	9	1	0	9	9	0	0	md	md	md	md	1.5	5.5	1	1	9	9	0	0	md	md	md	md	1.5	3.5	0	4	0.984127	1	0	md	md	md
7036Z	3	7.5	0.25	5	0	6.5	0.25	4	8.5	0	0.25	1.5	6	0	1	3	6	0	0.75	2.5	3.5	0	2.25	1	2.5	0	3	1.5	4	0	2	1	2	0	4.25	1	2	0	5	1	2	0	3.75	0.369048	0.599206	212.132	0.190476	0.480159	387.298
7037Z	3	7	0	7	0	7	0.5	5	9	0	0	7	9	0.5	0	7	9	0	0	4	8.5	1	0.25	5	8.5	0	0.25	6.5	9	0	0	1.5	5	0	2.75	2	3.5	0	2	3.5	5.5	0.25	1.5	0.464286	0.884921	114.018	0.579365	0.849206	200
7038Z	3	9	0	6.5	0.25	7	0.5	4	9	0	0	1.5	5.5	0.5	1	3	7	1	1	2.5	6	1	1.5	1	3	0	3.25	1.5	3.5	0.25	2	1	2	0	4.25	1	1	0	4	1	2	0	3.5	0.392857	0.714286	371.484	0.214286	0.460317	366.06
7039Z	3	8.5	0	6.5	0	7	0.5	8.5	9	0	0	3	8.5	0	0.25	7	9	1	0	8	9	0.75	0	1.5	4	0	1.25	5	8	1	0.5	6.5	9	0	0	1.5	2	0	4	2	4	1	2	0.876984	1	31.6228	0.293651	0.619048	250.998
7042Z	2	md	md	7	1	7	1	md	md	md	md	6.5	9	1	0	5	9	1	0	md	md	md	md	5.5	8.5	1	0.25	3.5	8	1	0.5	md	md	md	md	3	4.5	0.75	2.25	2	3.5	1	2	md	md	md	0.607143	0.873016	173.205
7045Z	2	8	0	md	md	5	0.5	7	9	0	0	md	md	md	md	3.5	8.5	1	0.25	6	8.5	0.5	0.25	md	md	md	md	2.5	6	0.25	1.5	4	5.5	0.5	2	md	md	md	md	1	4	0.25	3.75	0.68254	0.896825	104.881	md	md	md
7047Z	2	md	md	7	0.25	4.5	0.25	md	md	md	md	4	8	0	0.5	2.5	5	0	1	md	md	md	md	2	3	0	2.75	1	4	0	2	md	md	md	md	1.5	2	0	3.5	1	3.5	0	4	md	md	md	0.353175	0.563492	349.285
7048Z	3	7	0	7	0	4	0	3.5	6.5	0	1	4	8	0	0.5	1.5	5.5	0	1	1.5	3.5	0	2.25	3	5	0	2.25	1	4.5	0	2	1	2.5	0	4.75	2	3	0	4	1	3	0	4	0.305556	0.547619	303.315	0.404762	0.666667	240.832
7050Z	3	9	0	7	0.5	7	1	7.5	9	0.5	0	5	9	1	0	5	9	1	0	5	9	1	0	3	6.5	1	1	3	7.5	1	0.75	2.5	6.5	0.5	1.5	1	3	1	3	1.5	4.5	1	1.5	0.638889	0.940476	31.6228	0.412698	0.757937	252.982
7051Z	2	8.5	0	7.5	0	md	md	8	9	0	0	4	7	0.5	0.5	md	md	md	md	7	8	0	0.5	1.5	3.5	0	2.5	md	md	md	md	5	8	0.25	0.75	3	4	0	3.75	md	md	md	md	0.785714	0.936508	114.018	0.376984	0.599206	417.133
7053Z	3	9	0	7	0	7	0.5	9	9	0.5	0	5	9	0.5	0	6	9	0.25	0	9	9	1	0	3	6.5	1	1	4	8.5	0	0.25	8	9	1	0	1.5	3	0.25	3	1	4	0	3	0.97619	1	63.2456	0.424603	0.757937	187.083
7054Z	3	7	0	7	0.5	5.5	0.75	6	9	0	0	2.5	6	0	1	2.5	6.5	0.5	0.75	4	8.5	0.75	0.25	1	1.5	0	2.75	1	4	0	2.5	3	5	1	3	1	1.5	0	4	1	3	0	4	0.531746	0.884921	89.4427	0.253968	0.428571	495.984
7055Z	3	7	1	5	0	6.5	0.25	3	7.5	0	0.5	1.5	6	0	1	3.5	6.5	0.25	0.75	1	3	0	3	1	3.5	0	3.25	1	3.5	0	2	1	1.5	0	4	1	1.5	0	5	1	2	0	4	0.269841	0.535714	322.49	0.190476	0.507937	366.06
7056Z	3	7.5	0.25	5.5	0	7	0	4	8	0	0.5	3	5	0	1	4	7.5	0.75	0.75	4	5	0.25	1.75	2	3	0	2.75	2	4	0	2	1.5	3	0	4	1	2	0	5	1.5	3.5	0	4	0.440476	0.666667	264.575	0.285714	0.468254	354.965
7058Z	3	8.5	0	5	0.5	6.5	0.5	5.5	9	0	0	3	6.5	0	1	3.5	7.5	0.25	0.75	4.5	5	1	2	1	2	0	2.75	1.5	3.5	1	2	1.5	3	1	3.75	1	1.5	0.25	4.5	1.5	2.5	0	4	0.52381	0.698413	164.317	0.238095	0.464286	286.356
7060Z	2	9	0	md	md	7	0.5	9	9	0	0	md	md	md	md	7	9	1	0	9	9	0	0	md	md	md	md	5.5	9	1	0	8.5	8.5	0.5	0.5	md	md	md	md	2	4.5	1	1.75	0.988095	0.988095	0	md	md	md
7061Z	2	md	md	5	0	6	0.5	md	md	md	md	2	5.5	0	1	3	8	0	0.5	md	md	md	md	1	3.5	0	2.75	2	5	0	2	md	md	md	md	3	3	0	3	1	5	0	3.25	md	md	md	0.253968	0.527778	77.4597
7062Z	3	8.5	0	7	0	7	1	8	9	0	0	5.5	9	0	0	4	8.5	1	0.25	9	9	1	0	3	6	0	1	1.5	5.5	1	1	6.5	7.5	0.75	1	1	3	0	3	1	3.5	1	2.75	0.900794	0.964286	0	0.428571	0.738095	212.132
7063Z	3	7.5	0	9	0	7	0	5.5	9	0	0	8.5	9	0	0	6.5	9	0.5	0	5	7.5	1	0.75	5	8	0.75	0.5	4.5	8	1	0.25	4.5	5.5	0.75	2.25	2.5	4	0.5	2.5	1	4.5	1	2	0.599206	0.857143	167.332	0.670635	0.84127	161.245
7064Z	2	md	md	6	0	5.5	0	md	md	md	md	3	6.5	0	0.75	3	6.5	0	1	md	md	md	md	1	3	0	2.5	1	4	0	2	md	md	md	md	1	2	0	4	1	1	0	4.5	md	md	md	0.253968	0.515873	447.214
7065Z	3	8.5	0	7.5	0.5	7	0.5	9	9	1	0	6	9	0.75	0	6	9	0.75	0	6	9	1	0	5.5	8	1	0.5	4.5	9	1	0	6	6	1	1.5	5.5	6	1	1.5	1	5.5	0	2	0.801587	0.928571	104.881	0.65873	0.888889	170.294
7066Z	2	md	md	6	0	7	0.5	md	md	md	md	4	9	0.75	0	5.5	9	0	0	md	md	md	md	1.5	6	0	1	4	7.5	1	0.75	md	md	md	md	1.5	3.5	0	3.5	1.5	5	0.5	2.5	md	md	md	0.31746	0.75	151.658
7067Z	3	9	0.75	7.5	0.5	7.5	1	8.5	9	1	0	6	9	1	0	7	9	1	0	8	9	1	0	5	8.5	1	0.25	6	8.5	1	0.25	6	8.5	1	0.25	2.5	3.5	1	2	2.5	5	0.75	2.25	0.873016	0.988095	31.6228	0.56746	0.849206	164.317
7069Z	3	8	1	8	0	7	0.25	6	9	1	0	7	9	0.75	0	6.5	9	1	0	6	9	1	0	5	8.5	0.75	0.25	3.5	7	0.5	1	2	4	1	3.25	3	6	0	1.5	1	4	1	3.25	0.603175	0.880952	77.4597	0.619048	0.90873	402.492
7070Z	3	7	0	7	0.5	7	0	5	9	0	0	5	9	1	0	7	9	0	0	5	9	0.5	0	4	8	1	0.5	7	9	0.5	0	2.5	4	0	3.25	1.5	4	0.5	2.5	6.5	9	1	0	0.527778	0.880952	100	0.464286	0.84127	223.607
7071Z	2	md	md	7	0	5.5	0.5	md	md	md	md	3.5	6.5	0	0.75	3.5	6.5	0.5	1	md	md	md	md	1	3	0	3	1.5	4.5	0	2	md	md	md	md	1	1.5	0	4.5	1	3	0	4	md	md	md	0.285714	0.503968	421.9
7072Z	3	7	0	7	0	7	0	4.5	8.5	0	0.25	4	9	0.5	0	7	9	0.25	0	2	5.5	0.5	1.25	1.5	6.5	1	1	7	9	0.25	0	1	2	0	4	1	3	1	3.25	7.5	9	1	0	0.357143	0.678571	223.607	0.321429	0.757937	275.681
7073Z	3	7.5	0	6.5	0.75	6.5	0.25	3.5	7.5	0	0.75	3	6	0	1	2	6	0.25	1	2	4.5	0.25	3	2	3.5	0	2.75	2	4	0.25	2	1	2.5	0.5	4	1.5	2.5	0	4.5	1	2.5	0	4	0.333333	0.619048	363.318	0.313492	0.531746	500
7074Z	3	7	0	7	0	5.5	0.25	5	9	0	0	4	7.5	0	0.75	1.5	5	0	1	1.5	4.5	0	2.25	4	5	0	1.5	1	3	0	2	1	3	0	4.25	1.5	3	0	4.25	1	1.5	0	4	0.353175	0.678571	319.374	0.43254	0.650794	209.762
7075Z	3	9	0	7	0	7	0.5	8	9	0	0	4.5	9	1	0	6	9	1	0	7.5	9	1	0	4.5	8	0.75	0.5	4	8.5	0.75	0.25	4.5	8.5	1	0.25	1	3.5	0.5	2.75	1.5	5	0.5	2.75	0.801587	0.988095	0	0.456349	0.829365	300
7076Z	2	md	md	9	0	7	0	md	md	md	md	5	9	0	0	4	8	0	0.5	md	md	md	md	7.5	8.5	0.5	0.25	3.5	5.5	0	1.5	md	md	md	md	4	6	0	2.25	2.5	4.5	0	3	md	md	md	0.694444	0.90873	277.489
7077Z	3	7	0	6	0	5.5	0	3.5	7	0	0.75	3	6	0	1	3	6	0.25	1	3	4.5	0	2.5	1.5	3.5	0	2.75	1.5	4	0	2.25	1.5	3	0	4	1	3	0	4.25	1	2.5	0	4.25	0.376984	0.615079	228.035	0.27381	0.543651	325.576
7078Z	3	7	0	8.5	0	7	0	6	9	1	0	7.5	9	0.75	0	7	9	1	0	5	9	1	0	8	9	1	0	6.5	9	1	0	3.5	6	1	2.25	5	6	0.5	1.75	1	5	1	2	0.583333	0.928571	63.2456	0.809524	0.928571	104.881
7079Z	3	9	0	7	0	7	1	8.5	9	0	0	6	9	0	0	6	9	1	0	9	9	0	0	3.5	6.5	0.5	0.5	4	8	1	0.25	9	9	0.25	0	2	3	1	2.75	2.5	5	1	2.5	0.984127	1	0	0.488095	0.757937	258.844
7080Z	3	9	0	5.5	0.5	7	0	6	9	0	0	3	6.5	0	1	4.5	9	0	0	6.5	9	0	0	1	4	0	2.5	2	5	0	1.5	1	4	0.5	3.25	2	2.5	0	4.25	2.5	4	0	3	0.615079	0.880952	158.114	0.269841	0.56746	313.05
7081Z	2	md	md	7	0.5	5.5	0	md	md	md	md	3	7	0.5	1	4	7	0	0.5	md	md	md	md	2.5	3	0	2.5	1.5	4	0	1.75	md	md	md	md	1	2.5	0	4.5	1.5	4	0	3.75	md	md	md	0.329365	0.543651	126.491
7083Z	3	7	0	5	0	7	0	2	5.5	0	1	3	6.5	0	1	3.5	7.5	0	0.5	1.5	3.5	0	2.75	2	3.5	0	3	2	5	0	2	1	2	0	4.5	1	3.5	0	4.25	1	5	0	3.25	0.257937	0.503968	324.037	0.277778	0.571429	400
7084Z	3	8	0	6.5	0	6	0.5	8	9	0.5	0	3.5	8.5	0.75	0.25	5	9	0.75	0	8	9	0.5	0	3	5.5	1	1	3.5	6.5	0.25	1.25	7.5	9	1	0	2	4	0.5	2.75	1.5	5	0	3.5	0.876984	1	44.7214	0.380952	0.72619	325.576
7085Z	3	7.5	0	5	0	5	1	6	9	0	0	2	6	0	1	2.5	6.5	0.75	1	6	7	0.5	1.25	1	3.5	0	3	1	3	0	2.25	2	5	0	3	1	2	0	3.75	1	1.5	0	4	0.595238	0.825397	161.245	0.206349	0.519841	207.364
7086Z	2	md	md	6.5	0	6.5	0.25	md	md	md	md	2	6	0	1	4	7.5	0.5	0.75	md	md	md	md	1.5	3.5	0	2.75	2.5	5	0	2	md	md	md	md	1.5	3	0	4.25	3.5	5	0	3.5	md	md	md	0.261905	0.543651	212.132
7087Z	3	7	0.5	7	0.5	7	1	5	9	0.5	0	7	9	0.75	0	7	9	1	0	4.5	8	0.75	0.5	7	9	0.5	0	6	9	1	0	2	5	0.5	2.25	4.5	7.5	0.75	0.5	3	5.5	0.25	1.25	0.496032	0.865079	197.484	0.718254	0.964286	70.7107
7088Z	3	8.5	0.25	7	1	6	0.25	6.5	9	0.5	0	4	9	1	0	5	8.5	0.5	0.25	6	9	0.75	0	4.5	5.5	1	1.75	3.5	8.5	0	0.25	4	7	1	1.75	2	2	1	3.25	1.5	5.5	0.5	1.5	0.674603	0.952381	77.4597	0.464286	0.694444	225.832
7090Z	3	7	0	5	1	7	0.5	5.5	9	0.5	0	4	9	0.25	0	6	9	0.5	0	5	8.5	0	0.25	2	4.5	0	2	3	7	0	1	4	5	0.5	2.75	2	3	0.5	3.75	1.5	5	0	2.25	0.579365	0.884921	54.7723	0.333333	0.678571	244.949
7091Z	3	8	0	5	0	7	0	4.5	7.5	0	0.5	1.5	6	0	1	5	9	0	0	2	4.5	0	2.25	1	2.5	0	3	4	5	0	2	2	2.5	0	4.75	1	1.5	0	4.5	2	3.5	0	2.75	0.396825	0.619048	250.998	0.190476	0.468254	313.05
7092Z	2	md	md	6	0	5.5	0.25	md	md	md	md	3	6.5	0	1	3	5.5	0	1	md	md	md	md	3	4	0	2.5	2	4.5	0	2	md	md	md	md	1	2	0	4.25	1	4	0	4	md	md	md	0.333333	0.555556	489.898
7093Z	2	md	md	7.5	0	7	0	md	md	md	md	3	6	0	1	4	8	0.5	0.5	md	md	md	md	1	3.5	1	2.75	2	5	0	1.75	md	md	md	md	1	1.5	0.25	3.25	1.5	3.5	0	4	md	md	md	0.277778	0.507937	591.608
7094Z	3	7	0.5	6.5	0	5	0	4	6.5	0	0.5	5.5	7.5	0	0.75	2.5	5	0	1	2.5	4.5	0	2.5	3	4.5	0	2.25	2.5	4.5	0	2	1.5	3	0	4.5	3	4	0	2.75	1	3	0	4	0.373016	0.599206	291.548	0.468254	0.654762	322.49
7095Z	3	7	0	7	0	7	0	3.5	6.5	0	0.75	4	8	0	0.5	6	9	0	0	2	4	0	2.5	1.5	4	0	2.5	3	7	0	1	1	3	0	3.75	2	3.5	0	3.5	4	7.5	0.5	1	0.325397	0.579365	197.484	0.345238	0.638889	275.681
7096Z	3	7	0	6	0.5	6.5	0	6.5	9	0.5	0	3	6.5	0	1	5	7	0	1	5	7	0.75	0.75	1	3	0	2.5	3	4	0	2	2.5	3.5	0.5	3.75	1	2	0	3.75	1	3	0	4	0.575397	0.789683	109.545	0.253968	0.515873	200
7099Z	3	9	0	8.5	0	7	0.5	8	9	0	0	6	9	0	0	6.5	9	1	0	8.5	9	0.75	0	6.5	9	0.5	0	4.5	8.5	0.25	0.25	8	9	0.5	0	1.5	4	0	2.5	3.5	5	0.5	2	0.924603	1	31.6228	0.619048	0.880952	144.914
7104Z	3	7	0	7	1	7	0	5	9	0.75	0	5.5	9	1	0	6	9	0	0	5	8	0.25	0.25	2.5	7	1	0.75	6.5	8	0.5	0.5	2.5	5.5	0.25	2.25	1.5	3.5	1	2.75	2.5	5	0	2.75	0.527778	0.876984	126.491	0.420635	0.789683	414.729
7105Z	2	7	0	5	0	md	md	3	7	0	1	2.5	5.5	0	1	md	md	md	md	2	5	0	3	1.5	3	0	2.5	md	md	md	md	1	3	0	3.75	1	2.5	0	4.5	md	md	md	md	0.309524	0.634921	209.762	0.242063	0.496032	281.069
7106Z	2	9	0	md	md	7	1	8.5	9	0	0	md	md	md	md	6	9	0	0	9	9	0	0	md	md	md	md	4.5	8.5	1	0.25	9	9	0	0	md	md	md	md	2.5	5	0.25	2	0.984127	1	31.6228	md	md	md
7107Z	2	md	md	7	0	7	1	md	md	md	md	5	9	0	0	6.5	9	1	0	md	md	md	md	4.5	9	0	0	5.5	8.5	1	0.25	md	md	md	md	1.5	5	0	2	2	5	1	1.5	md	md	md	0.484127	0.904762	109.545
7108Z	3	7	0	5	0	5	0	4	8.5	0	0.25	3	6	0	1	2	6.5	0	1	1.5	4.5	0	2	1.5	4.5	0	2	1	4	0	2	1.5	4	0	3.25	1	3	0	4	1	3	0	4.25	0.333333	0.686508	240.832	0.257937	0.583333	360.555
7109Z	3	9	0	8.5	0.25	7	0	9	9	0	0	4	9	1	0	5.5	9	1	0	9	9	0	0	3	6	1	1	4	8.5	0.5	0.5	8.5	9	0.5	0	1	2.5	1	2.75	1	5	1	2.5	0.988095	1	31.6228	0.404762	0.72619	366.06
7110Z	2	md	md	8	0	7	0	md	md	md	md	5.5	9	0.75	0	5	9	1	0	md	md	md	md	4.5	7.5	1	0.5	1.5	6.5	0.5	0.75	md	md	md	md	2	3.5	1	3	2	3.5	0.5	3	md	md	md	0.527778	0.809524	322.49
7113Z	3	8	0	7	0	6	0	7	9	0	0	3	6	0	1	4	7	0.25	0.75	9	9	0	0	1	2.5	0	2.75	1.5	3.5	0	2.5	4.5	5.5	0	2.5	1	1.5	0	5	1.5	3	0	4	0.813492	0.916667	94.8683	0.269841	0.468254	458.258
7114Z	2	md	md	6	1	6	0	md	md	md	md	3	5	0	1	6	9	0	0	md	md	md	md	3	3.5	0.75	3	4.5	6	0	1.25	md	md	md	md	1	2.5	0	4.75	3.5	3.5	0.5	3	md	md	md	0.333333	0.5	493.964
7115Z	3	7	0	7	0.75	7	1	6	9	0.25	0	5	9	1	0	6.5	9	1	0	5	7	0.75	1	2.5	6.5	1	1	4.5	7.5	1	0.75	3	5	0.5	2.75	2	3.5	0.75	2.25	4	5	1	2.5	0.571429	0.825397	63.2456	0.416667	0.769841	230.217
7116Z	3	7	0	6.5	0	7	0	5.5	9	0	0	4.5	9	0	0	5	9	0.5	0	5	7.5	0	1	2.5	5	0	1.25	2.5	7.5	0.5	0.75	2	4	0	3.25	1.5	3	0	4.25	1.5	4.5	0	2.75	0.531746	0.821429	178.885	0.380952	0.698413	248.998
7117Z	3	7	0	8	0	5	0.25	3	7	1	1	3	7	0	0.75	2.5	7	0	0.75	2	3.5	0.25	2	1	4	0	2.5	2	4.5	0	2	1	2.5	0	4.5	1	1.5	0	4	1	2	0	4	0.309524	0.563492	219.089	0.285714	0.559524	286.356
7118Z	2	md	md	7	0	7	0.25	md	md	md	md	5	9	1	0	5.5	9	1	0	md	md	md	md	3	7.5	1	0.5	4	8	1	0.5	md	md	md	md	2.5	4.5	0	1.5	1.5	4.5	1	2.5	md	md	md	0.448413	0.833333	173.205
7120Z	3	6	0	5	0	5	0.5	1	5.5	0	1	3	6	0	1	2	6.5	0.25	1	1	3.5	0	3	1	3	0	3	1	3.5	0	2	1	2	0	4	2	4	0	3	1	2	0	4	0.190476	0.503968	238.747	0.261905	0.547619	400
7121Z	3	9	0	8.5	0	7	1	7.5	9	0	0	7	9	0	0	6.5	9	1	0	7	9	1	0	4.5	8	1	0.5	5.5	9	1	0	1.5	4	0.75	2.25	2	3.5	1	2.75	2.5	4.5	1	2	0.694444	0.880952	122.474	0.583333	0.829365	230.217
7122Z	3	9	0	6	0	6.5	0	9	9	0	0	3	7.5	0	0.5	4.5	8.5	0.5	0.25	7	9	0	0	1	3	0	2	3	5	0	2	5.5	7.5	0	1	1	3	0	3	2	4	0	4	0.837302	0.964286	31.6228	0.253968	0.571429	248.998
7123Z	3	9	0	7	0	7	0	8.5	9	0.5	0	6	9	0	0	5.5	9	0	0	8.5	9	0.5	0	3.5	7.5	0.5	0.75	3	7	0	1.5	9	9	0.5	0	2	2	0.25	2.5	1.5	3	0	3.25	0.964286	1	31.6228	0.488095	0.77381	148.324
7124Z	3	9	0	7	0.5	6.5	0.75	9	9	0	0	5.5	9	0.5	0	5	9	0	0	9	9	0	0	5	8.5	0.5	0.25	4	7.5	0.5	0.75	9	9	0	0	2.5	3.5	0.5	2.75	3	5	0.5	2.25	1	1	0	0.543651	0.849206	189.737
7127Z	3	9	0	7	0.5	5.5	0.75	9	9	0	0	5	9	1	0	4	9	0.75	0	9	9	0	0	2.5	7.5	0.5	0.5	3	7	0.25	1	8.5	9	0	0	2	3	0	3.5	1	3.5	0.5	3.5	0.988095	1	0	0.416667	0.797619	270.185
7131Z	2	md	md	7	0	6.5	0.5	md	md	md	md	3	6.5	0	1	3.5	7.5	0.5	0.75	md	md	md	md	1	3	0	2.5	2	4.5	0.5	2	md	md	md	md	1	1.5	0	4	1	3	0	4	md	md	md	0.269841	0.503968	565.685
7132Z	2	md	md	7	0	8	0.25	md	md	md	md	4	8	0	0.5	7	9	0.75	0	md	md	md	md	3.5	4.5	0	1.75	7	9	0.25	0	md	md	md	md	2.5	3.5	0	2.75	5	8.5	0.75	0.75	md	md	md	0.436508	0.65873	264.575
7133Z	2	md	md	7	0	6	0.5	md	md	md	md	4	8	0	0.5	3.5	7.5	0	0.5	md	md	md	md	2.5	3.5	0	2.25	2	4	0	2	md	md	md	md	3.5	3.5	0	4.25	2	4	0	3.25	md	md	md	0.420635	0.619048	319.374
7135Z	3	9	0	7	0	7	0.25	9	9	0.5	0	6	9	0.5	0	7	9	0.5	0	9	9	0.25	0	2.5	6	0.5	1	6	9	0.5	0	9	9	0.75	0	1.5	3.5	1	2.25	2.5	5	1	1.5	1	1	0	0.436508	0.75	281.069
7136Z	3	8.5	0	7	1	6	0.5	5.5	8.5	0.5	0.25	3	6	0	0.75	3.5	7	0.25	0.75	4.5	6	1	1.5	1	2.5	0	3	2	5	0	2	1	2	1	4	1	1	0	3.5	1	3	0	4	0.511905	0.698413	337.639	0.269841	0.456349	460.435
7137Z	2	7	0	4	0	md	md	5	8.5	0	0.25	1	4.5	0	1	md	md	md	md	2.5	5	0	2	1	2	0	3.75	md	md	md	md	1.5	3	0	4.25	1	1	0	4.5	md	md	md	md	0.404762	0.68254	246.982	0.15873	0.388889	371.484
7139Z	2	md	md	7	0	7	0.75	md	md	md	md	3.5	9	0.5	0	4.5	9	0.25	0	md	md	md	md	1.5	5	1	1.5	3	5	0.75	1.5	md	md	md	md	2	3	0	2.75	1.5	4	0	3	md	md	md	0.329365	0.698413	232.379
7140Z	2	md	md	5	0.5	7	0.25	md	md	md	md	2	8.5	0	0.25	6.5	9	1	0	md	md	md	md	1	4	0	1.25	5	9	1	0	md	md	md	md	1	1	0	4	4	5.5	1	1.5	md	md	md	0.206349	0.595238	308.221
7141Z	3	9	0	7	0.5	7.5	0.5	8.5	9	0.25	0	4	9	1	0	6	9	1	0	9	9	0.5	0	3	7	0	1	5	8.5	1	0.25	9	9	0.75	0	2.5	5	0	2	2.5	5	0.25	2.75	0.984127	1	0	0.416667	0.825397	130.384
7142Z	3	7	0	7	0	6.5	0.5	3.5	8.5	0	0.25	5	8.5	0	0.25	3	5.5	0	1	2.5	4	0	2.75	3	3.5	0	2.75	1	3.5	0	2.25	2.5	3	0	4	2	3	0	3.75	1	2	0.5	3.75	0.380952	0.642857	192.354	0.436508	0.623016	192.354
7143Z	3	7	0	7	0	6	0.25	4.5	7.5	0.5	0.75	4	6.5	0	0.75	2	5	0	1	1.5	4	0	2.75	2	4	0	2.5	1	3	0	2	1.5	2.5	0	4.25	2	3	0	4.25	1	2.5	0	4	0.349206	0.599206	391.152	0.365079	0.579365	319.374
7144Z	3	7.5	0	7	1	6	0.5	4.5	7	0	1	4	9	1	0	3	6	0.75	1	3.5	5	1	2.5	3	4	1	2.5	1	3.5	0	2	1.5	2.5	0.5	3.5	1	3	0.75	3.5	1.5	2.5	0	4	0.436508	0.623016	176.068	0.380952	0.65873	248.998
7145Z	3	7.5	0	8	0	7	0.5	8	9	0.75	0	7	9	0.75	0	6.5	9	1	0	5.5	8	1	0.75	7	9	0.5	0	5	8	0.75	0.5	4	5.5	1	1.5	2.5	4.5	0.25	1.75	3.5	5	0.25	2	0.686508	0.876984	44.7214	0.686508	0.892857	151.658
7146Z	2	md	md	5.5	0	6	0	md	md	md	md	1	5	0	1	3.5	6.5	0	1	md	md	md	md	1	3	0	3	3	5	0	2	md	md	md	md	1	1.5	0	4	1.5	4	0	3	md	md	md	0.18254	0.456349	300
7147Z	2	md	md	7.5	0	7	0	md	md	md	md	4.5	7.5	0	0.75	3.5	7	0.25	0.75	md	md	md	md	2	3.5	0	2.75	2	4.5	0	1.75	md	md	md	md	1	1.5	0	4	2	3.5	0	4	md	md	md	0.365079	0.555556	384.708
7148Z	3	7	0	6.5	1	6.5	0	3.5	9	0	0	3	5.5	1	1	4	8	0	0.5	2	4	0.75	2	1	3	0.75	3	2.5	4.5	0.5	2	1	3	0	4	1	1.5	0	3.75	2	3.5	0	4.25	0.325397	0.65873	194.936	0.261905	0.472222	346.41
7149Z	3	7	0	6	0.75	5	1	5	8.5	0	0.25	2	5.5	0	1	3.5	5.5	1	1	3.5	6	0	1.75	1.5	3	0	3	1.5	3.5	1	2	1.5	3	0	4	1	2	0	4.75	1	2	0	4.25	0.444444	0.722222	216.795	0.242063	0.484127	322.49
7150Z	2	7.5	0	md	md	7	0.25	6.5	9	0	0	md	md	md	md	6	9	1	0	5	9	0	0	md	md	md	md	3.5	7.5	1	0.75	4.5	5	0.25	2.5	md	md	md	md	2	4	0.5	2.75	0.630952	0.904762	63.2456	md	md	md
7151Z	3	7	0	6	0	6.5	0	4.5	8	0.25	0.5	2	7.5	0	0.75	3	6	0.25	1	3.5	4.5	0	2	1	3	0	3	2	2.5	0	2	2	3.5	0	3.5	1	2.5	0	4.25	1	2.5	0	4	0.440476	0.65873	216.795	0.222222	0.559524	339.116
7152Z	3	9	0	7	0	6	0.5	9	9	0	0	5	8	0	0.5	3.5	7	0.5	0.75	7	8.5	0	0.25	3	4	0	3	1	4.5	0	2	6.5	8	0	1	1.5	3	0	4	1	2.5	0	4	0.861111	0.956349	77.4597	0.424603	0.626984	357.771
7154Z	2	9	0	md	md	5	0	9	9	0	0	md	md	md	md	2.5	8.5	0	0.25	9	9	0	0	md	md	md	md	1.5	6.5	0	1.25	9	9	0	0	md	md	md	md	1.5	4.5	0	3.25	1	1	0	md	md	md
7155Z	3	8.5	0	6.5	0.5	7	0	8.5	9	0.25	0	5	9	0	0	6.5	9	0.5	0	9	9	0.25	0	3	8	0.5	0.5	6	9	1	0	9	9	0	0	2.5	5	0	2	4	6	0.5	1.75	0.97619	1	0	0.440476	0.865079	232.379
7156Z	2	md	md	6	0	7	0.25	md	md	md	md	2.5	9	0.5	0	6	9	1	0	md	md	md	md	1	4.5	1	1.25	6	8	0.5	0.25	md	md	md	md	1	2.5	0	4.5	1	5	0	2	md	md	md	0.238095	0.666667	260.768
7157Z	2	md	md	8.5	0	7	1	md	md	md	md	7	9	0.5	0	5.5	9	1	0	md	md	md	md	6	9	1	0	3	7	1	1	md	md	md	md	1.5	4.5	0	2.25	1	5	1	2	md	md	md	0.630952	0.892857	118.322
7158Z	3	8	0	7	0	5.5	0.5	6	9	0	0	5	9	1	0	4	8.5	0.5	0.25	5	9	0.75	0	3	6.5	0.5	1.5	3.5	6	1	1.25	2	4.5	0	3	1.5	2.5	0.25	2.5	1	4	0	2.25	0.563492	0.892857	100	0.424603	0.746032	322.49
7159Z	3	7	0.5	8	0	7	1	4.5	9	1	0	4.5	9	1	0	6.5	9	0.5	0	4	6	0.25	1.5	3.5	7	1	0.75	5	8	1	0.5	1	3.5	0	3.25	2	3.5	0.75	2.75	4	6	1	1.75	0.436508	0.75	234.521	0.456349	0.789683	360.555
7164Z	3	8	0	7	0	5	1	5.5	9	0	0	5.5	8.5	0	0.25	2	6	0.25	1	5	8	0.25	0.5	3	5	0.75	2	1	4.5	0.5	1.25	3.5	5	1	2.25	1	3	0.75	3.75	1	3	0	4	0.583333	0.865079	141.421	0.428571	0.68254	244.949
7167Z	2	7	0	5.5	0	md	md	3	7.5	0	0.5	2.5	7.5	0	0.75	md	md	md	md	1.5	4.5	0	2.25	1	4	0	3	md	md	md	md	1	2	0	4	1	2.5	0	4	md	md	md	md	0.289683	0.607143	330.151	0.230159	0.599206	397.492
7168Z	2	md	md	8	0	6.5	0.5	md	md	md	md	6	7.5	0	0.75	3	9	0	0	md	md	md	md	3.5	4	0	2.5	2.5	6.5	0.75	1.25	md	md	md	md	2	3	0	4	1	5	0	2	md	md	md	0.503968	0.611111	483.735
7170Z	2	md	md	5	0	5.5	0.75	md	md	md	md	1.5	5	0.25	1	3	5.5	0	1	md	md	md	md	1	3	0	3	1.5	3.5	0	2	md	md	md	md	1	1.5	0	4	1	3.5	0	4	md	md	md	0.190476	0.456349	583.095
7172Z	2	9	0	md	md	3.5	0	9	9	0	0	md	md	md	md	1	5	0	1	8.5	9	0.5	0	md	md	md	md	1	3	0	2	8	9	0	0	md	md	md	md	1	2.5	0	4.25	0.956349	1	54.7723	md	md	md
7174Z	2	md	md	7	0	5.5	1	md	md	md	md	3.5	6.5	0	1	2.5	6	0	1	md	md	md	md	1	3.5	0	3	1	4	0	1.5	md	md	md	md	1	2	0	3.5	1	2.5	0	4	md	md	md	0.285714	0.535714	456.07
7175Z	3	7.5	0	7	0.5	5.5	0	4	8.5	0	0.25	4.5	8	0	0.5	4	5.5	0	1	2.5	3.5	0	2.5	4	6	1	1.25	1.5	4	0	2	1	2.5	0	4	2	3.5	0.25	2.75	1	4	0	4	0.369048	0.611111	264.575	0.460317	0.718254	317.805
7177Z	3	7.5	0.25	3	0	6.5	0	5.5	8.5	0	0.25	1	5	0	1.25	4	7	0.25	1	3.5	5.5	0	1.75	1	2.5	0	3	2	5	0	2	1.5	3	0	4.75	1	1	0	6	1	3	0	4	0.468254	0.702381	187.083	0.142857	0.424603	346.41
7180Z	2	md	md	6.5	0	5	1	md	md	md	md	3.5	7	0	1	3	6	0.75	1	md	md	md	md	1.5	3.5	0	3	1	4	0	2	md	md	md	md	1	1.5	0	4	1	3.5	0	4.25	md	md	md	0.297619	0.539683	272.029
7181Z	2	md	md	6	0	7	0.5	md	md	md	md	2.5	5	0.25	1	5.5	9	0	0	md	md	md	md	1	3	1	2.75	5	6	0	1.5	md	md	md	md	1	1	0	4.25	2	4	0.75	3	md	md	md	0.238095	0.444444	440.454
7182Z	3	8	0	7	0.5	6.5	0.75	6	9	0.5	0	3	7.5	1	0.75	4.5	9	0.5	0	4	6.5	0	1	1	3	1	2	2.5	7	0.75	1	1.5	3.5	0	4.25	1	1.5	0.75	3	2	4	0.5	3	0.511905	0.769841	83.666	0.269841	0.535714	426.615
7183Z	2	md	md	9	1	7.5	0.5	md	md	md	md	6.5	9	0	0	7.5	9	1	0	md	md	md	md	5.5	9	1	0	6.5	9	0	0	md	md	md	md	3	6.5	1	1.5	5	8	0.5	0.5	md	md	md	0.638889	0.940476	83.666
7185Z	3	9	0	7	0.5	7	0	7.5	9	0	0	5.5	9	1	0	6.5	9	0.5	0	8	9	0	0	2.5	5.5	1	1.5	5.5	9	1	0	8	9	0	0	2	3.5	1	2.5	3	5	1	2.25	0.888889	1	54.7723	0.43254	0.730159	268.328
7188Z	2	8.5	0.25	6	1	md	md	8	9	0	0	3.5	9	1	0	md	md	md	md	8.5	9	0.5	0	1	5.5	0.5	1	md	md	md	md	8.5	9	0.75	0	1	1.5	0	3.5	md	md	md	md	0.928571	1	0	0.269841	0.68254	225.832
7189Z	3	7	0	7	0	6	1	5	9	0.25	0	5.5	9	0.5	0	4.5	9	1	0	4	8	0	0.25	3	6	0	1	2	6	0	1.25	2	4	0.25	3	1	2.5	0.5	2	1	4	0	3	0.47619	0.84127	170.294	0.428571	0.72619	325.576
7190Z	3	7	0	6.5	0.25	6	0.75	2.5	6	0	1	3	6	0	1	3	7	1	0.5	1.5	3.5	0	2.5	1	2.5	0	2.25	2	4.5	0	2	1	2.5	0	4.25	1	2	0.25	3.75	1	4	0	3	0.27381	0.531746	212.132	0.261905	0.480159	397.492
7192Z	2	md	md	7.5	0	7	0.5	md	md	md	md	4	9	0	0	6	9	0.5	0	md	md	md	md	2	6.5	0.25	1.5	4	6.5	0	1	md	md	md	md	1.5	5	0	2	2	4	0	2.75	md	md	md	0.361111	0.805556	306.594
7195Z	2	md	md	6	0	5.5	0	md	md	md	md	2.5	5	0	1	3	7	0	1	md	md	md	md	1	3	0	2.5	1.5	4.5	0	2	md	md	md	md	1	1.5	0	4.5	1	3.5	0	4.25	md	md	md	0.238095	0.456349	349.285
7196Z	2	md	md	4.5	0	5.5	0.75	md	md	md	md	2	6	0	1	3	5.5	0	1	md	md	md	md	1.5	3.5	0	3	1	4.5	0	2	md	md	md	md	1	3	0	4	1	3	0	4	md	md	md	0.218254	0.543651	289.828
7197Z	3	8	0	8.5	0	4.5	0	6	9	0	0	5.5	9	0.75	0	2	6	0	1	3.5	7.5	0.5	0.75	3.5	6.5	1	1.25	1	3.5	0	2	1.5	4	0.75	3.75	1	3	1	4	1	1	0	4	0.492063	0.821429	184.391	0.472222	0.757937	407.431
7198Z	2	md	md	5	0.5	5	0.75	md	md	md	md	1	6	0	1	3	6.5	0.25	0.75	md	md	md	md	1	2	0	3	1	5	0	2.5	md	md	md	md	1	1	0	4.5	1	3	0	4	md	md	md	0.174603	0.436508	414.729
7200Z	3	9	0	7	0.5	7	0.75	9	9	0.5	0	4.5	9	0.75	0	5.5	9	1	0	9	9	0.5	0	2.5	7	1	1	2.5	6.5	1	0.75	8.5	9	0.5	0	2	4.5	0.75	3	1.5	4.5	1	2.25	0.988095	1	44.7214	0.400794	0.813492	272.029
7201Z	3	7.5	0.75	7	1	7	1	7.5	9	1	0	5.5	9	1	0	5.5	9	0.25	0	4.5	7	1	1	3	5	1	1.5	5.5	8	1	0.5	1.5	4	1	2.75	1	3	1	3	3.5	4.5	1	1.75	0.571429	0.801587	200	0.428571	0.698413	192.354
7203Z	2	md	md	5.5	0	5.5	0	md	md	md	md	2.5	7.5	0	0.75	3	7.5	0	0.5	md	md	md	md	1.5	4.5	0	2.25	1.5	5	0	1.75	md	md	md	md	1	2.5	0	4.5	1.5	4.5	0	3.25	md	md	md	0.25	0.619048	234.521
7205Z	2	md	md	6.5	0	7	0	md	md	md	md	3.5	7	0	1	4.5	8.5	0	0.25	md	md	md	md	2.5	4.5	0	2.25	5	6.5	0	1.25	md	md	md	md	1	2.5	0	4	3	5.5	0	3.75	md	md	md	0.337302	0.603175	336.155
7206Z	3	7.5	0	7	0.5	5.5	0	4	8	0	0.5	5	8.5	1	0.25	3	5.5	0	1	1	3	0	3	2.5	5	1	1.5	1	4.5	0	2	1	2.5	0	3.25	1	3	0.5	2.75	1	3	0	4	0.309524	0.575397	303.315	0.392857	0.68254	272.029
7209Z	3	7	0	5	0	4	1	3.5	6.5	0	1	1.5	5	0	1	2	7	0	0.75	2	4	0	2.25	1	3.5	0	3	1	4.5	0	2	1	3	0	4.25	1	1.5	0	4.75	1	2.5	0.25	4	0.325397	0.579365	313.05	0.190476	0.47619	322.49
7210Z	3	6	0	6	0	5	0	2	6	0	1	4	9	0	0	2	6	0	0.75	1.5	4	0	2.5	1	3	0	3	1.5	4.5	0	2	2	5.5	0	2.25	1	1.5	0	4	1	2	0	3.75	0.265873	0.623016	44.7214	0.285714	0.583333	289.828
7211Z	2	md	md	7	0	7	0.5	md	md	md	md	5	9	1	0	6	9	1	0	md	md	md	md	3	6.5	0.75	1	4.5	8	1	0.5	md	md	md	md	1	3.5	0.25	2.25	3	5.5	1	1.75	md	md	md	0.412698	0.769841	331.662
7212Z	2	md	md	7	0	6	0	md	md	md	md	3.5	9	1	0	3.5	7.5	0.75	0.5	md	md	md	md	2.5	6	0	1.5	3	5	0.5	2	md	md	md	md	1	4	0	3	2	4	0	4	md	md	md	0.345238	0.761905	207.364
7213Z	2	md	md	7	0	7	0	md	md	md	md	4.5	9	0	0	5.5	9	0.5	0	md	md	md	md	2.5	3	0	2.75	3.5	6	0	1.5	md	md	md	md	1	2.5	0	3.75	3	5	0	3	md	md	md	0.376984	0.607143	466.905
7214Z	3	7	0	8.5	0	5.5	0.25	4	8	0	0.5	7	9	0.5	0	3.5	7	0.25	0.5	3	4.5	0	2	5	7	1	0.5	2	5	0	1.75	2	3.5	0	3.25	1.5	4	1	2.5	1.5	3	0	4	0.404762	0.65873	225.832	0.59127	0.801587	204.939
7216Z	3	7	0	6	0.75	5	0.5	4.5	9	0	0	1.5	5.5	0	1	2.5	6	0.5	1	2	4	0	2.25	1	3	0.5	2.75	1	4.5	0.25	2.25	1	3	0	4.25	1	2.5	0	4	1	1.5	0	4	0.357143	0.65873	394.968	0.206349	0.496032	444.972
7218Z	2	md	md	8	0.75	7	0	md	md	md	md	6	9	0.75	0	6.5	9	1	0	md	md	md	md	3.5	7.5	1	0.5	4	7.5	0.75	0.75	md	md	md	md	2	3.5	1	2.25	2.5	4.5	1	2.5	md	md	md	0.503968	0.809524	300
7219Z	3	7	0	7.5	0.5	5.5	0.75	5	9	0	0	5	9	0.5	0	1.5	8.5	0.5	0.25	5	9	0.5	0	3.5	7	0.5	1	1.5	5.5	0	1.75	2.5	4	0.25	3	2	3	0	3.25	1.5	3	0	3.75	0.527778	0.880952	181.659	0.464286	0.777778	294.958
7221Z	3	9	0	7	0	5	0.25	9	9	0	0	4	7.5	0	0.75	3	5.5	0	1	6	8	0.25	0.5	3	4.5	0	2.25	1	3.5	0	2	4	4	0	3	1.5	2.5	0	3.25	1	3.5	0	4	0.761905	0.84127	184.391	0.392857	0.619048	238.747
7222Z	2	md	md	7	0	7	0.75	md	md	md	md	5	9	0	0	5.5	9	0.75	0	md	md	md	md	3	7.5	1	0.5	4	8.5	1	0.25	md	md	md	md	1	2.5	0	3	2.5	5	0.25	2	md	md	md	0.412698	0.785714	204.939
7223Z	3	7	0	7	0.5	6	0.5	4	8.5	0	0.25	2.5	7	0	1	3	5.5	0.25	1	2.5	6	0	1.75	1	3	0	3	1	4	0	2	1	2	0	4	2	2.5	0	4	1	2.5	0	4	0.361111	0.698413	317.805	0.277778	0.543651	440.454
7228Z	2	7	0	7	1	md	md	5.5	8	0	0.5	4	6	1	1	md	md	md	md	2.5	4	0	3	1	3	1	2.5	md	md	md	md	1	2	0.5	4	1	1.5	0	4.75	md	md	md	md	0.40873	0.603175	306.594	0.301587	0.488095	464.758
7229Z	3	9	0	7	1	8	0.5	9	9	0	0	5	9	0.5	0	7	9	0.75	0	9	9	0	0	3.5	8	0.75	0.5	7.5	9	0.75	0	9	9	0	0	1.5	3.5	0.25	3.5	5.5	8.5	1	0.25	1	1	0	0.444444	0.829365	273.861
7230Z	3	8	0	7	0	7	0	4	7.5	0	0.75	5	8.5	0	0.25	6	9	0.5	0	1	3.5	0.5	3	2	3.5	0.25	3	3.5	6	0	1.5	1	1	0	4	2	2.5	0.25	3.25	1	3	0	2.25	0.31746	0.543651	371.484	0.396825	0.611111	379.473
7231Z	2	md	md	7	0	7	0	md	md	md	md	4.5	9	1	0	7.5	9	0	0	md	md	md	md	2.5	6	0.75	2	8	9	0.25	0	md	md	md	md	1	3	1	2.25	9	9	0.5	0	md	md	md	0.376984	0.738095	256.905
7234Z	2	md	md	6.5	0.5	5.5	0.5	md	md	md	md	2.5	6	0.75	1	3	5	0.5	1	md	md	md	md	1	3	0	2.75	2	5	0.25	2	md	md	md	md	1	2	0	3.5	1	3	0.75	3	md	md	md	0.246032	0.5	483.735
7235Z	2	8	0.25	md	md	6.5	0.75	6.5	9	0	0	md	md	md	md	5	9	1	0	5.5	7.5	0.5	1	md	md	md	md	2.5	8.5	1	0.25	4	6	0.75	1.75	md	md	md	md	1	5	0	3	0.646825	0.869048	100	md	md	md
7238Z	2	md	md	6.5	0	7	1	md	md	md	md	3	6.5	0	1	4	6	0.75	1	md	md	md	md	1	3.5	0	2.5	3.5	5	0.5	2	md	md	md	md	1.5	3	0	4.75	1.5	3	0	4	md	md	md	0.27381	0.559524	250.998
7239Z	2	md	md	3	1	5	0.25	md	md	md	md	2	5	0	1	3	7.5	0	0.75	md	md	md	md	1	2.5	0	3.5	2	5	0.5	2.5	md	md	md	md	1	2.5	0	4.25	1.5	4.5	0	3.25	md	md	md	0.174603	0.460317	453.872
7245Z	3	7.5	0	6.5	0	7	0	5	9	0	0	3	5	0	1	3.5	7	0	1	4	6	0	1.5	2.5	3.5	0	2.75	1	4	0	2	2	3.5	0	3.25	1.5	2	0	3.75	1	2.5	0	3.75	0.484127	0.75	148.324	0.333333	0.488095	404.969
7246Z	2	md	md	6.5	1	6	1	md	md	md	md	2.5	9	1	0	5.5	9	1	0	md	md	md	md	1	4	1	1.5	2	6.5	1	0.75	md	md	md	md	1	1.5	0.5	3.75	2	4	0	3.5	md	md	md	0.246032	0.623016	252.982
7247Z	2	9	0	7.5	0	md	md	9	9	0.25	0	5	9	0	0	md	md	md	md	7.5	9	1	0	5	7	0	0.5	md	md	md	md	9	9	1	0	4	6	0	1.75	md	md	md	md	0.940476	1	31.6228	0.571429	0.849206	100
7250Z	3	7	1	8.5	0	7	0	5	8	0	0.5	6.5	9	0.25	0	6.5	9	1	0	3.5	6	0	1.25	8	9	0.25	0	6	9	1	0	1	3	0	3.5	5.5	8.5	0.25	0.25	5	7.5	1	0.5	0.43254	0.706349	170.294	0.789683	0.988095	31.6228
7251Z	2	8.5	0	md	md	5	0	5	9	0	0	md	md	md	md	3	5	0	1	3.5	5	0	3	md	md	md	md	1	3	0	2	1	3.5	0.5	3	md	md	md	md	1	2.5	1	3.5	0.456349	0.710317	181.659	md	md	md
7257Z	3	7	0	7	0	7	0.5	4	9	1	0	4	9	0.5	0	7	9	1	0	3	5.5	0.25	1.25	3	4.5	0.5	1.25	5	9	1	0	1	4.5	0.25	3	1.5	3.5	0	3.5	4	7.5	1	0.75	0.380952	0.753968	189.737	0.392857	0.690476	282.843
7260Z	2	md	md	5	0.25	7	0	md	md	md	md	1	6	0	1	5	9	0.5	0	md	md	md	md	1	2.5	0	3	4	7	0	0.75	md	md	md	md	1	1	0	4	6.5	7.5	0	0.75	md	md	md	0.174603	0.456349	394.968
7270Z	2	md	md	7.5	0.25	7	0.75	md	md	md	md	6	9	0.5	0	5	9	0	0	md	md	md	md	5	6	0.5	1.25	3	7.5	1	0.75	md	md	md	md	3	4	0.5	3.25	2.5	5	0.25	2.5	md	md	md	0.579365	0.761905	354.965
7272Z	3	9	0.75	6	0	7	0.75	6.5	9	0.5	0	3	8	1	0.5	7	9	1	0	5	9	0	0	2.5	5	0	2	6	9	1	0	4	7.5	0.5	1.75	1	3.5	1	4.5	5.5	9	1	0	0.642857	0.964286	63.2456	0.313492	0.678571	325.576
7273Z	2	7	0	md	md	7	0.5	5.5	8.5	0	0.25	md	md	md	md	4	9	0.5	0	1.5	5	0	2	md	md	md	md	1.5	5.5	0.5	1.25	1	3	0	4	md	md	md	md	1	2	1	3.25	0.369048	0.68254	122.474	md	md	md
7274Z	2	md	md	7	1	7	0.75	md	md	md	md	4.5	9	1	0	5	9	1	0	md	md	md	md	3	5	1	1.25	2	7	0.75	0.75	md	md	md	md	2.5	4	1	2.75	1	4	0	3.75	md	md	md	0.43254	0.722222	232.379
7280Z	2	md	md	7	0	6	1	md	md	md	md	4.5	8.5	0	0.25	4.5	9	0.75	0	md	md	md	md	3	8	1	0.75	2.5	7	1	1	md	md	md	md	2	4.5	0	2	1	4	1	3.5	md	md	md	0.420635	0.837302	144.914
7281Z	2	md	md	6.5	0	7	0.5	md	md	md	md	4.5	9	0	0	7	9	0.75	0	md	md	md	md	3.5	9	0	0	5.5	9	1	0	md	md	md	md	1.5	3.5	0	2.75	3	6.5	1	1.75	md	md	md	0.420635	0.869048	240.832
7282Z	3	7	1	6	0	5	0.75	3.5	6	0	1	4	7.5	0.25	0.75	3	8.5	0	0.25	1	3	0	3	2.5	4	0	2	1	5	0	2	1	3	0	5	2.5	4	0	3.5	1	4	0	3	0.285714	0.52381	275.681	0.380952	0.634921	293.258
7289Z	2	9	0	6.5	0	md	md	9	9	0	0	3.5	8	0.5	0.5	md	md	md	md	8.5	9	1	0	3	5	1	2.25	md	md	md	md	8	9	0	0	2	4.5	0.5	2.5	md	md	md	md	0.956349	1	44.7214	0.380952	0.702381	371.484
7290Z	2	md	md	8.5	0	7	0.5	md	md	md	md	5.5	9	0.5	0	7.5	9	1	0	md	md	md	md	9	9	0.5	0	6.5	9	1	0	md	md	md	md	7.5	7.5	0	0.75	5	7.5	0	0.75	md	md	md	0.845238	0.964286	104.881
7302Z	2	md	md	4.5	0	6	0.5	md	md	md	md	2.5	5.5	0	1	4	8.5	0	0.25	md	md	md	md	1	3	0	3	3	4.5	0	2	md	md	md	md	1	2	0	4.5	2	3.5	0.5	3	md	md	md	0.214286	0.484127	349.285
7310Z	3	9	0	8	1	6.5	0.75	8.5	9	0	0	6	9	1	0	4.5	9	0.75	0	9	9	0	0	3	8.5	1	0.25	2	7	0.5	0.75	9	9	0	0	2	3.5	1	2	1	4.5	0.5	3.5	0.984127	1	0	0.484127	0.849206	256.905
7311Z	3	9	0	7	0	7	0.75	9	9	0	0	5.5	9	0	0	6	9	1	0	9	9	0	0	3	8	0.5	0.5	4	6.5	1	1	9	9	0	0	1.5	3	0	2.25	2	4.5	1	2.75	1	1	0	0.440476	0.81746	197.484
7313Z	2	7.5	0	md	md	7	1	5	9	0	0	md	md	md	md	4.5	9	1	0	4.5	8.5	0	0.25	md	md	md	md	4	9	1	0	1.5	3.5	1	3	md	md	md	md	1	5	1	2	0.492063	0.849206	137.84	md	md	md
7317Z	3	7	0.25	7	0.5	5	0	4.5	8.5	0	0.25	4	9	0.5	0	3	5.5	0.5	1	3.5	4	0.25	1.75	1	5	1	1	2	4	0.5	2	1.5	3	0	4	1	3	0	2.75	1	4	0	3.75	0.428571	0.642857	275.681	0.301587	0.698413	192.354
7318Z	2	7	0	md	md	5	0	3	7.5	0	0.75	md	md	md	md	1.5	7	0	0.75	2.5	4.5	0.25	2.5	md	md	md	md	1	4	0	2.25	1	2.5	0	4	md	md	md	md	1	1.5	0	4.5	0.329365	0.619048	304.959	md	md	md
7320Z	3	9	0	5	1	5.5	0.25	8	9	0.25	0	3	7.5	0.5	0.5	3	6.5	0	1	4.5	7.5	0	1	1.5	4	0.5	2.5	1.5	4	0.25	2	1.5	4	0.5	3.75	1.5	2.5	0	3.75	1.5	2	0.25	3.75	0.611111	0.821429	44.7214	0.269841	0.599206	322.49
7321Z	3	9	0	7	0.25	7	0.25	8	9	0	0	5	9	0.5	0	7	9	0.5	0	8	9	0.5	0	2	7	0	0.75	6	8.5	1	0.25	6	9	0.25	0	1.5	3.5	0	2	3	5	0.75	2.5	0.857143	1	0	0.384921	0.789683	286.356
7324Z	3	7.5	0	5	0.5	6.5	0	4	7	0	0.75	1.5	5	0	1	3.5	6	0	1	3	3	0	2.5	1	3	0	3	2	5	0	2	1.5	2.5	0	4.75	1	1.5	0	4	1	2	0	4	0.400794	0.543651	221.359	0.190476	0.456349	438.178
7326Z	3	9	0	8	0	7	0.25	6.5	9	1	0	5.5	9	1	0	5.5	9	0.25	0	6	9	0.5	0	3	5.5	0.75	1.5	4	8.5	0.5	0.25	3.5	7	1	1.25	1	1	0.5	3	2	5.5	0.25	1.75	0.670635	0.952381	54.7723	0.444444	0.670635	382.099
7327Z	3	9	0.5	7	0	7	0.5	8.5	9	1	0	5.5	9	0.5	0	5	9	1	0	5	9	1	0	3	6.5	1	1	4	8.5	1	0.25	3	4.5	1	1.5	2	3	1	2.25	1.5	4.5	1	2.5	0.68254	0.892857	187.083	0.452381	0.757937	296.648
7328Z	2	md	md	8	0	6.5	0.25	md	md	md	md	6.5	9	0	0	4	7	0	0.5	md	md	md	md	1.5	4.5	1	2.25	1.5	5	0	2.25	md	md	md	md	1	2.5	0.5	3.25	1	3	0	3.75	md	md	md	0.416667	0.666667	319.374
7330Z	3	7.5	0	6.5	0	5	0	5	8	0	0.5	4	7	0	0.75	3	7	0	1	4.5	5.5	0.75	2	2	3.5	0	2.5	1	3.5	0	2	2.5	3	0	4	1	3.5	0	4.25	1	2.5	0	4.25	0.515873	0.686508	192.354	0.333333	0.587302	286.356
7332Z	2	md	md	5	0.5	6.5	0.5	md	md	md	md	3.5	9	0	0	5	9	0.5	0	md	md	md	md	1.5	5.5	0	1.5	2.5	7	0	1.25	md	md	md	md	1.5	3.5	0	3	3	4.5	0	2.75	md	md	md	0.285714	0.730159	126.491
7334Z	3	8.5	1	7	0.5	6.5	0	8	9	0.75	0	6	9	1	0	4	8	1	0.5	6	9	0.75	0	3.5	7	1	1	2.5	7	0.25	1	5	7.5	0.75	1.25	1.5	4	0	2.5	1	3	0.5	4	0.746032	0.964286	83.666	0.47619	0.801587	167.332
7335Z	3	7	0	5	0	6	0.5	4	7.5	0	0.75	1	6	0	1	3	8	0.5	0.5	3	4.5	0.25	2.25	1	4	0	2.5	2.5	5	0	2	1	2.5	0	4	1.5	3	0	4	1	3.5	0	3	0.380952	0.619048	221.359	0.186508	0.563492	170.294
7336Z	2	md	md	9	0	7	0.25	md	md	md	md	5.5	9	0.5	0	7	9	0.25	0	md	md	md	md	3	6.5	1	0.75	6	8.5	1	0.25	md	md	md	md	2	4	0.75	2.5	3	7.5	0	0.75	md	md	md	0.484127	0.781746	194.936
7337Z	2	md	md	6.5	0	7	0	md	md	md	md	4	9	0	0	6.5	8.5	0	0.25	md	md	md	md	1	5.5	0	1.25	3.5	6.5	0.25	1	md	md	md	md	1	1.5	0	2.75	2.5	5	0	3.5	md	md	md	0.293651	0.68254	334.664
7338Z	3	8	0.25	6	0	7	0.75	8	9	0.5	0	4	9	1	0	5	9	0.5	0	7.5	9	0	0	1	5.5	0	1.25	1.5	6	1	1.5	6.5	8	0	1	1	3	0	2.75	1	3	1	3	0.833333	0.97619	63.2456	0.285714	0.718254	293.258
7340Z	3	7	0	5.5	0	6	0.5	4.5	8.5	0	0.25	3	6	0	1	3	6.5	0.25	1	3	4.5	0	2	1	4	0	2.25	1.5	4	0	2	1	3	0	4.5	1	4	0	2.5	1	2.5	0	4	0.396825	0.662698	256.905	0.246032	0.587302	238.747
7342Z	3	8	0	7	0	6	0.5	4.5	8	0	0.5	2.5	6.5	0	1	3.5	5.5	0.25	1	5	5.5	0	2	2.5	3	0	2.5	1	3.5	0.75	2	1	3.5	0	4	1	2	0	4	1	1.5	0	4	0.492063	0.698413	184.391	0.313492	0.515873	556.776
7343Z	3	7.5	0	7	0.5	5.5	0.25	4	9	0	0	3.5	5.5	0	1	1.5	5	0	1	1.5	3.5	0	2.5	1	2.5	0.5	3	1	3	0	2	1	3	0	4	1	1	0	4	1	2	0	3.5	0.329365	0.638889	279.285	0.285714	0.440476	374.166
7344Z	3	9	0	7	0	7	0.75	7.5	9	0	0	5.5	9	0.25	0	6.5	9	1	0	8	9	0.75	0	3	7.5	1	0.75	4	8	1	0.5	7.5	7.5	0.75	1	1	3	1	2.5	2.5	4.5	1	2	0.876984	0.964286	94.8683	0.428571	0.797619	234.521
7345Z	3	9	0	8.5	0	7	1	9	9	1	0	7	9	0	0	7	9	1	0	8	9	1	0	7	9	1	0	6.5	9	1	0	6.5	8.5	1	0.25	3.5	9	1	0	4	6	1	1.5	0.900794	0.988095	0	0.718254	1	83.666
7346Z	3	9	0	7	0	7	1	8.5	9	0	0	5	9	0	0	7	9	0.5	0	8	9	0.5	0	3	8	0.5	0.5	3.5	8.5	0.5	0.5	8	8	0.75	0.5	3	5.5	0.5	1.75	1	4.5	1	2	0.920635	0.97619	0	0.460317	0.876984	230.217
7348Z	3	7.5	0	7	0	6.5	0.25	4	8	0	0.25	3	6.5	0	1	3.5	6.5	0	1	2.5	4	0	2.5	1	4.5	0	2.25	2	4	0	2.25	1	2.5	0	4	1	2	0	4.5	1	3	0	4.25	0.369048	0.615079	281.069	0.269841	0.575397	311.448
7349Z	3	8	0	6.5	0	6.5	0.25	4.5	7.5	0	0.75	3	6.5	0	0.75	3.5	7	1	0.75	4	6.5	0.25	1	3	5	0.5	1	1.5	5	0.25	2	1.5	3.5	0	3.5	1	3	0	4.5	2.5	3.5	0.75	4	0.464286	0.722222	192.354	0.34127	0.619048	376.829
7350Z	3	7	0	6.5	0	5	0.25	5	9	0	0	4	7.5	0	0.75	2	5.5	0	1	5	9	0	0	2	3	0	2.25	1.5	4	0	2	4	7.5	0	1	1	2	0	4.25	1	2	0	4	0.563492	0.964286	44.7214	0.333333	0.547619	456.07
7351Z	2	md	md	7	0	6	0.5	md	md	md	md	5	9	0.5	0	4	9	1	0	md	md	md	md	4	8	0.5	0.5	2	6	0.25	1.5	md	md	md	md	1.5	3	0.25	1.5	1	4	0	3.25	md	md	md	0.464286	0.81746	303.315
7352Z	3	7	0	7	0	6	0.5	5	9	0	0	5.5	8.5	0	0.25	4	8	0	0.5	1.5	5	0	2.5	2	4	0	2.25	3	5	0	1.75	1.5	2.5	0	4	1	3	0	4	1	3	0	4	0.365079	0.686508	303.315	0.388889	0.642857	366.06
7353Z	3	7	0	5	0	6.5	0.5	3	6	0	1.25	2	5	0	1	5	9	0	0	1	3	0	3	1	2	0	3	3	5	0	2	1	2.5	0	4.5	1	1.5	0	4.75	2	4	0	3	0.269841	0.511905	254.951	0.206349	0.416667	774.597
7354Z	2	8	0	md	md	7	0.25	5	9	0	0	md	md	md	md	4	8.5	1	0.25	4.5	7	0.5	1	md	md	md	md	1	4	1	2	1	3.5	0.75	3.75	md	md	md	md	1	1.5	0	3.75	0.488095	0.789683	181.659	md	md	md
7355Z	3	6.5	0	7	0.25	6.5	0.25	2	6.5	0.5	0.75	5	8.5	0	0.25	4	7.5	0	0.5	1	3	0	2.75	3	5	0	2	2.5	5.5	0	1.25	2.5	3	0	4.25	3	4	0	3.75	1.5	4.5	0	3.75	0.265873	0.539683	279.285	0.460317	0.706349	289.828
7356Z	3	7.5	0	7.5	0	7	0.5	5	9	0.5	0	6.5	9	1	0	3.5	8	0.75	0.5	4	8.5	0.75	0.25	4	8	1	0.5	2.5	7	1	0.75	1.5	3.5	0.75	2.5	1	3	0.5	2.5	2	4	0.75	3	0.472222	0.849206	242.899	0.507937	0.81746	194.936
7360Z	3	7.5	0	6.5	0.5	7	0	5	8.5	0	0.25	2.5	8	0.75	0.5	4	8.5	0	0.25	2.5	5	0	2	1	2.5	0	3	4.5	6.5	0.25	1	1	3	0	4	1	1.5	0.25	4	2.5	3	0	3.25	0.400794	0.68254	273.861	0.246032	0.531746	412.311
7361Z	3	7	0	7	0.5	7	1	4.5	9	1	0	5.5	9	0.5	0	4	9	1	0	3	7	0.5	0.75	4	7	1	0.5	3	7	1	0.75	2	4	0	3	1	4	0.75	2.5	2	4.5	0.75	2.75	0.420635	0.801587	137.84	0.468254	0.801587	240.832
7362Z	2	md	md	7.5	0	7	0.25	md	md	md	md	5.5	9	0.5	0	7	9	0.25	0	md	md	md	md	3	7	0.5	0.75	7	9	0.25	0	md	md	md	md	2	3	0.5	2.5	6.5	9	0.5	0	md	md	md	0.460317	0.777778	240.832
7363Z	2	7	0	md	md	7	1	4	8	0	0.5	md	md	md	md	7	9	1	0	3	5	0	2	md	md	md	md	6	9	1	0	1	2.5	0	4	md	md	md	md	5	9	1	0	0.380952	0.654762	244.949	md	md	md
7364Z	3	9	0	5	0	7	0	5	8.5	0	0.25	1.5	5	0.25	1	6.5	9	0	0	3	3.5	0	2.75	1	2.5	0	3	6	9	0.25	0	2	3.5	0	4.25	1	2	0	4.75	4	4.5	0.75	2.25	0.468254	0.634921	327.109	0.190476	0.448413	570.088
7367Z	2	7	0	md	md	5.5	0.25	6	9	0	0	md	md	md	md	2.5	5	0	1	3	6.5	0	1.25	md	md	md	md	1	2.5	0	2.25	2.5	4.5	0	2.25	md	md	md	md	1	2.5	0	4.25	0.480159	0.793651	161.245	md	md	md
7368Z	3	7	0	7	0	6.5	0.75	6	9	0	0	5	9	0.75	0	4	9	1	0	5	8.5	0	0.25	3	4.5	0.75	2	3	6.5	0.75	1	4.5	7	0.25	1.5	2.5	3	0.5	2.25	2	4.5	0.5	3.25	0.607143	0.93254	100	0.448413	0.678571	246.982
7369Z	2	md	md	7	0	5.5	1	md	md	md	md	4	8	0	0.5	3.5	8	0	0.5	md	md	md	md	2	4.5	0	2	2	5.5	0.5	2	md	md	md	md	1	2.5	0	4.5	1	4	0	4	md	md	md	0.34127	0.634921	313.05
7370Z	2	md	md	6.5	0	7.5	0	md	md	md	md	2	5	0	1	7	9	0	0	md	md	md	md	1	3	0	3	6.5	9	0.5	0	md	md	md	md	1.5	2	0	5	5	5	0	3.5	md	md	md	0.242063	0.468254	500
7371Z	2	9	0	7	0	md	md	9	9	0	0	6	9	0	0	md	md	md	md	9	9	0	0	5	8	0.5	0.5	md	md	md	md	9	9	0	0	5	7.5	0	1	md	md	md	md	1	1	0	0.619048	0.924603	114.018
7374Z	3	9	0	7	0.5	7	0.5	9	9	0	0	4.5	9	0.75	0	5	9	0.5	0	8.5	9	0	0	2	5	1	1.5	3.5	7.5	0.75	0.75	9	9	0	0	1	3	0.75	2.75	1	5	0.75	2.5	0.980159	1	0	0.357143	0.698413	328.634
7375Z	2	md	md	6	0	5.5	0.75	md	md	md	md	3	6.5	0.25	1	2.5	7	0	0.5	md	md	md	md	1	3	0	3	2	4.5	0.5	2	md	md	md	md	1	2	0	4.25	1	3	0	3.5	md	md	md	0.253968	0.515873	591.608
7376Z	3	9	0	6.5	0	7	1	9	9	0.25	0	4.5	8.5	0	0.25	7	9	1	0	8	9	0	0	2	4.5	0.75	2	4.5	8.5	1	0.25	9	9	0.25	0	1.5	3.5	0	3.5	2	3.5	1	3	0.960317	1	31.6228	0.361111	0.674603	306.594
7377Z	3	8	0	7	0	7	0.5	5.5	9	0	0	6.5	9	0.5	0	4.5	9	0.5	0	4.5	8.5	0.5	0.25	3.5	6.5	1	0.75	2	5.5	0	1.25	3.5	4	0.25	2.75	2	4.5	0.5	2.25	1.5	3.5	0	3.25	0.563492	0.861111	176.068	0.503968	0.793651	244.949
7378Z	2	md	md	7	0	6.5	0.75	md	md	md	md	5.5	9	0	0	4.5	9	1	0	md	md	md	md	4.5	8.5	0	0.25	1.5	7.5	1	0.75	md	md	md	md	2.5	5	0	2.5	1	4	1	2	md	md	md	0.52381	0.884921	216.795
7380Z	3	8	0	8	0.5	7	0.25	5	9	1	0	7	9	0.75	0	6	9	1	0	4	8	1	0.5	6.5	8.5	1	0.25	3.5	7.5	1	0.75	2	3.5	1	3	4	4.5	0.5	2.5	1.5	4.5	0.25	2.5	0.492063	0.829365	137.84	0.702381	0.873016	118.322
7383Z	3	8	0	6.5	0	5	0.75	4.5	7.5	0.5	0.5	1	5	0.5	1	2	6	0	1	4.5	5	0.5	2	1	3	0	3	1.5	4	0	2.75	1	2	0.25	4	1.5	2	0	3.25	1	2.5	0	4	0.472222	0.626984	250.998	0.210317	0.468254	148.324
7384Z	3	7	0.25	7	0	7	0	4	9	0.5	0	4.5	9	0	0	5	9	0.5	0	2.5	5	0	2	3	5	0	1.25	2	5.5	0.25	1	1	3.5	0	4	1	2	0	4	1	4	0	3.5	0.361111	0.710317	228.035	0.396825	0.674603	328.634
7385Z	3	7.5	0.5	7.5	0	7	0.75	5	9	0.5	0	6.5	9	1	0	5	9	1	0	4.5	9	1	0	8.5	9	1	0	3	7.5	1	0.75	2	3.5	0.5	3.25	4.5	6.5	1	1.5	1	5	0	2.5	0.503968	0.869048	94.8683	0.769841	0.940476	178.885
7388Z	3	7.5	0	6.5	0	6	0.5	5	8	0	0.5	3	6.5	0	1	3	6.5	0	1	2.5	5	0	1.75	1	2.5	0	3	2	4.5	0	2	1.5	2.5	0	4	1	2	0	4	1	4	0	4	0.412698	0.654762	461.519	0.261905	0.496032	331.662
7389Z	2	md	md	8.5	0.5	7	0.5	md	md	md	md	7	9	1	0	5.5	9	0.5	0	md	md	md	md	5.5	8.5	1	0.25	3.5	7	0.5	1	md	md	md	md	3	4.5	1	1.75	2.5	3.5	0	2.5	md	md	md	0.646825	0.873016	164.317
7392Z	3	8	0.25	7.5	0	7	0	5	9	0	0	7	9	0.5	0	6	9	0.25	0	4.5	8	0.5	0.5	6.5	9	1	0	5	8	0.75	0.5	2.5	4	0	2.75	3.5	5.5	1	1.5	3	4	0.5	2.5	0.52381	0.84127	144.914	0.68254	0.916667	151.658
7393Z	3	7.5	0	5	0	6	0	8.5	9	0	0	2.5	8	0	0.5	3	7.5	0.25	0.5	5	9	0	0	1	3	0	2.75	2.5	4	0	2	6.5	9	0	0	1	2	0	5.25	1	2	0	3.5	0.742063	1	0	0.222222	0.563492	438.178
7394Z	3	7.5	0	5	0	5	0	4.5	8.5	0	0.25	2	5.5	0	1	3.5	8	0	0.5	2	4.5	0	2	2	3	0	2.75	3	5	0	2	1	3.5	0	3.75	1	2.5	0	4	1	4.5	0	3.5	0.365079	0.674603	272.029	0.246032	0.496032	428.952
7395Z	3	7	1	7	0	7	0.5	5	9	0.75	0	4.5	9	0.5	0	6	9	1	0	3.5	8.5	1	0.25	5	9	1	0	3	7.5	1	0.75	3	5.5	0.25	2.25	2	6.5	0.75	1.25	1	4.5	1	2	0.480159	0.896825	144.914	0.5	0.940476	122.474
7396Z	3	7.5	0.25	9	0	5	1	5	8.5	0	0.25	4	7	0.5	1	1.5	5	0	1	2.5	6.5	0.25	1.25	1	3	0	2.25	1	1.5	0	2	1	3	0	4.25	1	2	0	3.5	1	1.5	0	4	0.400794	0.742063	273.861	0.333333	0.531746	435.89
7397Z	2	md	md	7	0	7	1	md	md	md	md	5.5	9	0.5	0	4.5	9	1	0	md	md	md	md	3.5	6	1	1	3	6	1	1	md	md	md	md	2.5	4	0	2.25	1	3	1	2.5	md	md	md	0.484127	0.761905	236.643
7400Z	2	7.5	0	md	md	7	1	6	9	0	0	md	md	md	md	4	9	1	0	4.5	8	1	0.5	md	md	md	md	2	5.5	0.5	1	2.5	3.5	0	3	md	md	md	md	1	3.5	0	4	0.547619	0.829365	122.474	md	md	md
7401Z	3	9	0	7	0	7	1	9	9	1	0	6	9	0.5	0	4	9	1	0	9	9	0	0	5	9	1	0	2.5	8	1	0.5	9	9	1	0	3	5.5	0	1.5	1	3.5	1	3.5	1	1	0	0.571429	0.916667	144.914
7402Z	2	md	md	7	0.5	6.5	0.75	md	md	md	md	5	9	1	0	6	9	1	0	md	md	md	md	3	7.5	1	0.75	3.5	7	0.5	1	md	md	md	md	1	3.5	1	1.75	1.5	4.5	1	2.75	md	md	md	0.412698	0.809524	214.476
7403Z	3	8	0	5.5	1	6	0.75	8	9	0.5	0	3	9	0	0	4.5	9	0.75	0	6	8.5	0	0.25	1	4.5	0	1.75	3	6.5	0.75	1	5	6	0.5	1.75	2	3.5	0	3	2	3	0.75	3	0.738095	0.90873	70.7107	0.269841	0.690476	236.643
7404Z	3	7	0	7.5	0	5	0	5.5	8.5	0	0.25	2.5	5.5	0.5	1	2.5	5	0	1	3.5	5	0	2	1	2.5	1	3	1	3.5	0	2	1	2.5	0	4	1	1.5	0.5	3.25	1	2	0	4	0.448413	0.670635	266.458	0.261905	0.452381	448.33
7405Z	3	9	0	5	0	5.5	0.75	8.5	9	0	0	2.5	5	0	1	5	7	0	0.75	9	9	0	0	1	3	0	2.5	2.5	4	0	2	8.5	9	0.25	0	1	2	0	5	2.5	3	0	2.75	0.972222	1	44.7214	0.222222	0.468254	435.89
7408Z	3	9	0	8.5	0	7	0.5	9	9	0	0	5	9	1	0	5.5	9	0	0	9	9	0	0	4	7.5	1	0.75	4	5	0	1	9	9	0	0	1	3	0.5	3	2	5	0	1.75	1	1	0	0.47619	0.797619	360.555
7411Z	3	9	0	7	1	7	1	9	9	0	0	5	9	1	0	5	9	1	0	8	9	0.25	0	3	5	1	1.75	3.5	7	0.75	0.75	9	9	0	0	1	2.5	1	2.75	2.5	4.5	0.25	3.25	0.960317	1	0	0.412698	0.686508	394.968
7412Z	3	7	0.25	7	0.5	6.5	0	8.5	9	0.25	0	4	9	1	0	4	9	0	0	6	9	0	0	2.5	5	0	2	3	7	0	1	6	9	0	0	2	3	0	3.75	1.5	4	0	3	0.761905	1	70.7107	0.384921	0.698413	303.315
7413Z	3	9	0	7.5	0	5	0	9	9	0	0	4	8.5	0	0.25	2.5	7.5	0	0.5	5.5	8	0.25	0.5	2.5	5	0	2.25	2	5.5	0	2	1.5	3	0	4	2	3.5	0	3.5	1	2	0	4	0.68254	0.81746	230.217	0.392857	0.694444	212.132
7414Z	2	md	md	6.5	0	5.5	0	md	md	md	md	3	6	1	1	2	6	0	1	md	md	md	md	1.5	2.5	0	3	1	2.5	0	2.25	md	md	md	md	1	1.5	0	3.5	1	1.5	0	4	md	md	md	0.281746	0.468254	500
7416Z	3	7	0	9	0	6.5	0.25	2	5.5	0	1.25	7.5	9	0	0	4	9	0.5	0	1	3	0	3.25	7	9	0	0	2.5	6.5	0	1.25	1	2	0	4	9	9	0	0	1.5	4	1	4	0.238095	0.484127	480.625	0.873016	1	31.6228
7417Z	3	7.5	0	4	0.25	5.5	1	4	7.5	0	0.5	1	5	0	1.25	4	6	0.5	1	2.5	4	0	2.25	1	3	0	3	1.5	3	1	2	2	2.5	0	4.75	1	2	0	6	1	2	0.5	4.25	0.392857	0.599206	350.714	0.15873	0.468254	349.285
7418Z	2	md	md	7	0	7	0	md	md	md	md	4.5	9	0	0	5	9	0.5	0	md	md	md	md	3	6.5	0.5	1.25	6	8	1	0.5	md	md	md	md	1.5	2	0.25	3.25	4.5	5	0.5	1.75	md	md	md	0.40873	0.734127	232.379
7419Z	3	7	0	3	0	6	0.25	5.5	8.5	0	0.25	1.5	5.5	0	1.25	3	6	1	1	3.5	5	0	2	1	2	0	3.25	1	3.5	0.5	2.25	3	3.5	0	4.75	1.5	3	0	4	1	2	0.25	4	0.496032	0.694444	197.484	0.170635	0.468254	272.029
7420Z	2	7	0	7	0.25	md	md	5.5	9	0.5	0	5	9	1	0	md	md	md	md	5	8.5	0	0.25	4.5	6.5	1	1	md	md	md	md	4.5	7	0.25	1.75	4	4.5	1	2.75	md	md	md	md	0.59127	0.93254	70.7107	0.543651	0.793651	194.936
7421Z	2	md	md	3	0	6	0.5	md	md	md	md	2	5.5	0	1	3.5	9	0.25	0	md	md	md	md	1	3.5	0	2.75	2.5	5	0.25	2	md	md	md	md	1	1.5	0	6	3	5	0	2.25	md	md	md	0.174603	0.492063	479.583
[truncated: 3 more columns]

## Sheet: Table S4e
Table S4e. Averaged results from the evaluation of the population 50042-‘Shavtsitska’ x ‘Glera’ and of the cross parents (only the phenotyped and genotyped individuals are shown).
	Infection feature/ variable	Mycelium growth	Necrosis frequency	Mycelium growth	Sporulation intensity	Necrosis frequency	N° of conidia / conidiophore	Mycelium growth	Sporulation intensity	Necrosis frequency	N° of conidia / conidiophore	Mycelium growth	Sporulation intensity	Necrosis frequency	N° of conidia / conidiophore	rAUDPC_MYC	rAUDPC_SPO	RADQ sp/ml
	Experiment replicate	averaged data	averaged data	averaged data	averaged data	averaged data	averaged data	averaged data	averaged data	averaged data	averaged data	averaged data	averaged data	averaged data	averaged data	averaged data	averaged data	averaged data
	dpi	3	3	5	5	5	5	7	7	7	7	10	10	10	10
	Phenotypic data code	MI4D3	NI4D3	MI4D5	SI4D5	NI4D5	NCI4D5	MI4D7	SI4D7	NI4D7	NCI4D7	MI4D10	SI4D10	NI4D10	NCI4D10	rAMI4	rASI4	RQSPI4
Genotype ID	Haplotype from GBS	MI4D3	NI4D3	MI4D5	SI4D5	NI4D5	NCI4D5	MI4D7	SI4D7	NI4D7	NCI4D7	MI4D10	SI4D10	NI4D10	NCI4D10	rAMI4	rASI4	RQSPI4
7000Z	Susceptible	5.5	0.416667	3	6.66667	0	0.916667	1.66667	4	0	2.41667	1.16667	2.5	0	4.5	0.276455	0.572751	238.838
7001Z	Susceptible	7	0	4	7.5	0	0.583333	1.83333	3.83333	0.333333	2	1.33333	2.83333	0.166667	3.75	0.342593	0.600529	355.603
7003Z	Susceptible	7	0	5.5	8.5	0.25	0.25	4.33333	7.16667	0.166667	0.916667	3.66667	4.16667	0	2.83333	0.544974	0.796296	143.7
7006Z	Resistant	7.66667	0	6.16667	9	0.416667	0	4.66667	7.83333	0.666667	0.583333	3.66667	6	0.416667	2	0.589947	0.882275	210.789
7008Z	Susceptible	5.83333	0.166667	2.83333	6.16667	0.0833333	1.08333	1.66667	3.66667	0	2.33333	1	2.5	0	4.41667	0.272487	0.543651	412.493
7010Z	Resistant	8	0.5	7.75	9	0.5	0	6.75	8.75	0.625	0.125	4.75	6	0.5	1.625	0.753968	0.918651	113.19
7011Z	Susceptible	5.83333	0.0833333	2	6.83333	0	0.666667	1.16667	4.33333	0	2.16667	1	2.66667	0	4.16667	0.22619	0.595238	284.169
7012Z	Resistant	7.83333	0.5	7.16667	9	0.75	0	5.83333	8.33333	0.833333	0.333333	4.16667	6	0.666667	1.75	0.68254	0.902116	185.619
7013Z	Resistant	7	0.333333	5.16667	9	1	0	4	8	0.666667	0.416667	1.83333	4.83333	0.0833333	2.58333	0.477513	0.861111	160.825
7014Z	Susceptible	6.25	0	2.5	6	0	0.875	1.75	3.75	0.125	2.25	1	2.5	0	4.125	0.271825	0.541667	396.787
7015Z	Resistant	8.33333	0.0833333	8.16667	9	0.25	0	6.83333	8.66667	0.666667	0.166667	5.33333	7.16667	0.666667	0.916667	0.789683	0.943122	113.95
7017Z	Susceptible	6	0.25	2.66667	5.66667	0.0833333	1.08333	1	3	0	2.91667	1	2.5	0.0833333	4.08333	0.243386	0.501323	320.462
7020Z	Resistant	7.33333	0.5	5.66667	9	0.5	0	4	7.83333	0.583333	0.416667	2.83333	5.16667	0.5	2.5	0.522487	0.862434	167.616
7022Z	Resistant	7.66667	0	6.66667	9	0.416667	0	4.66667	7.33333	0.666667	0.583333	4.16667	5	0.5	1.91667	0.617725	0.838624	187.902
7027Z	Susceptible	6.16667	0.166667	4.16667	8.66667	0.25	0.166667	2.33333	5	0	1.83333	1.33333	3.33333	0	3.75	0.354497	0.695767	251.417
7028Z	Resistant	5.75	0.5	3	8	0.5	0.5	1.25	3	0.5	2.375	1.25	2.5	0	4	0.265873	0.575397	328.439
7030Z	Susceptible	6.16667	0.0833333	3.5	7	0	0.833333	2.16667	4	0	2.16667	1.33333	3.33333	0	3.66667	0.32672	0.603175	225.819
7031Z	Susceptible	6.66667	0.333333	2.83333	6.66667	0.25	0.916667	1.16667	3.83333	0	2.33333	1	2.33333	0	3.83333	0.265873	0.562169	280.96
7033Z	Resistant	6.33333	0.166667	5.83333	9	0.416667	0	3.66667	7.83333	0.5	0.5	3.16667	5.83333	0.25	1.5	0.506614	0.878307	146.375
7034Z	Susceptible	5.66667	0	3.33333	7.16667	0.0833333	0.75	1.83333	3.83333	0	2.66667	1	2.83333	0	4.16667	0.292328	0.589947	291.222
7036Z	Susceptible	6.33333	0.166667	2.83333	6.83333	0	0.666667	1.66667	3.33333	0	2.41667	1	2	0	4.33333	0.280423	0.539683	302.008
7037Z	Resistant	7	0.166667	6.33333	9	0.166667	0	5.16667	8.66667	0.333333	0.166667	2.33333	4.66667	0.0833333	2.08333	0.572751	0.883598	136.295
7038Z	Susceptible	7.5	0.25	2.83333	7.16667	0.5	0.666667	1.66667	4.16667	0.416667	2.25	1	1.66667	0	3.91667	0.298942	0.575397	379.181
7039Z	Resistant	7.33333	0.166667	6.16667	8.83333	0.333333	0.0833333	4.83333	7	0.583333	0.583333	3.33333	5	0.333333	2	0.583333	0.820106	183.65
7047Z	Susceptible	5.75	0.25	3.25	6.5	0	0.75	1.5	3.5	0	2.375	1.25	2.75	0	3.75	0.28373	0.553571	344.936
7048Z	Susceptible	6	0	3	6.66667	0	0.833333	1.83333	4.33333	0	2.16667	1.33333	2.83333	0	4.25	0.294974	0.593915	250.504
7050Z	Resistant	7.66667	0.5	5.83333	9	0.833333	0	3.66667	7.66667	1	0.583333	1.66667	4.66667	0.833333	2	0.492063	0.843915	152.603
7053Z	Resistant	7.66667	0.166667	6.66667	9	0.416667	0	5.33333	8	0.666667	0.416667	3.5	5.33333	0.416667	2	0.628307	0.873016	169.078
7054Z	Susceptible	6.5	0.416667	3.66667	7.16667	0.166667	0.583333	2	4.66667	0.25	1.83333	1.66667	3.16667	0.333333	3.66667	0.338624	0.630952	349.343
7055Z	Susceptible	6.16667	0.416667	2.66667	6.66667	0.0833333	0.75	1	3.33333	0	2.75	1	1.66667	0	4.33333	0.246032	0.526455	394.845
7056Z	Susceptible	6.66667	0.0833333	3.66667	6.83333	0.25	0.75	2.66667	4	0.0833333	2.16667	1.33333	2.83333	0	4.33333	0.359788	0.585979	341.503
7058Z	Susceptible	6.66667	0.333333	4	7.66667	0.0833333	0.583333	2.33333	3.5	0.666667	2.25	1.33333	2.33333	0.416667	4.08333	0.357143	0.580688	271.33
7062Z	Resistant	7.5	0.333333	5.83333	8.83333	0.333333	0.0833333	4.5	6.83333	0.666667	0.666667	2.83333	4.66667	0.583333	2.25	0.550265	0.805556	163.806
7063Z	Resistant	7.83333	0	6.83333	9	0.166667	0	4.83333	7.83333	0.916667	0.5	2.66667	4.66667	0.75	2.25	0.596561	0.850529	179.446
7064Z	Susceptible	5.75	0	3	6.5	0	0.875	1	3.5	0	2.25	1	1.5	0	4.25	0.25	0.52381	409.349
7065Z	Resistant	7.66667	0.333333	7	9	0.833333	0	5.33333	8.66667	1	0.166667	4.16667	5.83333	0.666667	1.66667	0.654762	0.911376	131.165
7067Z	Resistant	8	0.75	7.16667	9	1	0	6.33333	8.66667	1	0.166667	3.66667	5.66667	0.916667	1.5	0.693122	0.907407	144.895
7069Z	Resistant	7.66667	0.416667	6.5	9	0.916667	0	4.83333	8.16667	0.75	0.416667	2	4.66667	0.666667	2.66667	0.56746	0.863757	219.612
7070Z	Resistant	7	0.166667	5.66667	9	0.333333	0	5.33333	8.66667	0.666667	0.166667	3.5	5.66667	0.5	1.91667	0.585979	0.907407	118.41
7072Z	Resistant	7	0	5.16667	8.83333	0.25	0.0833333	3.5	7	0.583333	0.75	3.16667	4.66667	0.666667	2.41667	0.489418	0.812169	176.97
7073Z	Susceptible	6.83333	0.333333	2.83333	6.5	0.0833333	0.916667	2	4	0.166667	2.58333	1.16667	2.5	0.166667	4.16667	0.305556	0.56746	411.601
7074Z	Susceptible	6.5	0.0833333	3.5	7.16667	0	0.583333	2.16667	4.16667	0	1.91667	1.16667	2.5	0	4.16667	0.328042	0.595238	278.577
7075Z	Resistant	7.66667	0.166667	6.16667	9	0.666667	0	5.33333	8.5	0.833333	0.25	2.33333	5.66667	0.666667	1.91667	0.584656	0.900794	193.095
7077Z	Susceptible	6.16667	0	3.16667	6.33333	0.0833333	0.916667	2	4	0	2.5	1.16667	2.83333	0	4.16667	0.305556	0.570106	317.035
7078Z	Resistant	7.5	0	6.83333	9	0.916667	0	6.5	9	1	0	3.16667	5.66667	0.833333	2	0.669312	0.920635	144.234
7079Z	Resistant	7.66667	0.333333	6.83333	9	0.333333	0	5.5	7.83333	0.5	0.25	4.5	5.66667	0.75	1.75	0.664021	0.874339	152.948
7080Z	Susceptible	7.16667	0.166667	4.5	8.16667	0	0.333333	3.16667	6	0	1.33333	1.83333	3.5	0.166667	3.5	0.425926	0.723545	260.334
7083Z	Susceptible	6.33333	0	2.83333	6.5	0	0.833333	1.83333	4	0	2.58333	1	3.5	0	4	0.287037	0.59127	277.861
7084Z	Resistant	6.83333	0.166667	5.5	8.83333	0.666667	0.0833333	4.83333	7	0.583333	0.75	3.66667	6	0.5	2.08333	0.562169	0.843915	208.416
7085Z	Susceptible	5.83333	0.333333	3.5	7.16667	0.25	0.666667	2.66667	4.5	0.166667	2.16667	1.33333	2.83333	0	3.58333	0.34127	0.616402	251.969
7087Z	Resistant	7	0.666667	6.33333	9	0.75	0	5.83333	8.66667	0.75	0.166667	3.16667	6	0.5	1.33333	0.619048	0.915344	139.951
7088Z	Resistant	7.16667	0.5	5.16667	8.83333	0.666667	0.0833333	4.66667	7.66667	0.583333	0.666667	2.5	4.83333	0.833333	2.16667	0.522487	0.842593	126.917
7090Z	Resistant	6.33333	0.5	5.16667	9	0.416667	0	3.33333	6.66667	0	1.08333	2.5	4.33333	0.333333	2.91667	0.456349	0.796296	169.828
7091Z	Susceptible	6.66667	0	3.66667	7.5	0	0.5	2.33333	4	0	2.41667	1.66667	2.5	0	4	0.354497	0.599206	255.511
7092Z	Susceptible	5.75	0.125	3	6	0	1	2.5	4.25	0	2.25	1	3	0	4.125	0.309524	0.573413	403.063
7094Z	Susceptible	6.16667	0.166667	4	6.33333	0	0.75	2.66667	4.5	0	2.25	1.83333	3.33333	0	3.75	0.374339	0.601852	292.239
7095Z	Susceptible	7	0	4.5	7.83333	0	0.416667	2.16667	5	0	2	2.33333	4.66667	0.166667	2.75	0.395503	0.701058	213.499
7096Z	md	6.5	0.166667	4.83333	7.5	0.166667	0.666667	3	4.66667	0.25	1.75	1.5	2.83333	0.166667	3.83333	0.411376	0.633598	184.831
7099Z	Resistant	8.16667	0.166667	6.83333	9	0.333333	0	6.5	8.83333	0.5	0.0833333	4.33333	6	0.333333	1.5	0.707672	0.921958	96.8514
7104Z	Resistant	7	0.333333	5.5	9	0.583333	0	4.66667	7.66667	0.583333	0.5	2.16667	4.66667	0.416667	2.58333	0.522487	0.843915	245.385
7105Z	Susceptible	6	0	2.75	6.25	0	1	1.75	4	0	2.75	1	2.75	0	4.125	0.275794	0.565476	245.416
7108Z	Susceptible	5.66667	0	3	7	0	0.75	1.33333	4.33333	0	2	1.16667	3.33333	0	3.83333	0.265873	0.616402	313.992
7109Z	Resistant	8.16667	0.0833333	6.16667	9	0.666667	0	5.33333	7.83333	0.5	0.5	3.5	5.5	0.833333	1.75	0.62037	0.87037	186.309
7110Z	Resistant	7.5	0	5.25	9	0.875	0	3	7	0.75	0.625	2	3.5	0.75	3	0.452381	0.789683	323.264
7113Z	Susceptible	7	0	4.66667	7.33333	0.0833333	0.583333	3.83333	5	0	1.75	2.33333	3.33333	0	3.83333	0.466931	0.653439	298.879
7115Z	Resistant	7	0.583333	5.83333	9	0.75	0	4	7	0.916667	0.916667	3	4.5	0.75	2.5	0.526455	0.813492	118.903
7116Z	Resistant	6.83333	0	5	9	0.166667	0	3.33333	6.66667	0.166667	1	1.66667	3.83333	0	3.41667	0.439153	0.784392	175.961
7117Z	Susceptible	6.66667	0.0833333	2.83333	7	0.333333	0.833333	1.66667	4	0.0833333	2.16667	1	2	0	4.16667	0.285714	0.571429	207.922
7118Z	Resistant	7	0.125	5.25	9	1	0	3.5	7.75	1	0.5	2	4.5	0.5	2	0.464286	0.843254	198.406
7120Z	Susceptible	5.33333	0.166667	2	6	0.0833333	1	1	3.33333	0	2.66667	1.33333	2.66667	0	3.66667	0.219577	0.529101	302.977
7121Z	Resistant	8.16667	0.333333	7	9	0.333333	0	5.66667	8.66667	1	0.166667	2	4	0.916667	2.33333	0.624339	0.867725	179.028
7122Z	Susceptible	7.16667	0	5.5	8.33333	0.166667	0.25	3.66667	5.66667	0	1.33333	2.83333	4.83333	0	2.66667	0.501323	0.747354	161.035
7123Z	Resistant	7.66667	0	6.66667	9	0.166667	0	5	7.83333	0.333333	0.75	4.16667	4.66667	0.25	1.91667	0.630952	0.850529	169.527
7124Z	Resistant	7.5	0.416667	6.5	9	0.166667	0	6	8.33333	0.333333	0.333333	4.83333	5.83333	0.333333	1.66667	0.678571	0.898148	129.074
7127Z	Resistant	7.16667	0.416667	6	9	0.583333	0	4.83333	7.83333	0.25	0.5	3.83333	5.16667	0.166667	2.33333	0.587302	0.862434	184.343
7135Z	Resistant	7.66667	0.0833333	7.33333	9	0.5	0	5.83333	8	0.416667	0.333333	4.33333	5.83333	0.916667	1.25	0.689153	0.884921	153.318
7136Z	Susceptible	7.16667	0.5	4	7.16667	0.25	0.583333	2.5	4.5	0.333333	2.16667	1	2	0.333333	3.83333	0.363757	0.596561	321.802
7139Z	Resistant	7	0.375	4	9	0.375	0	2.25	5	0.875	1.5	1.75	3.5	0	2.875	0.369048	0.710317	217.432
7141Z	Resistant	7.83333	0.333333	6.16667	9	0.75	0	5.66667	8.16667	0.5	0.416667	4.66667	6.33333	0.333333	1.58333	0.656085	0.903439	119.473
7142Z	Susceptible	6.83333	0.166667	3.83333	7.5	0	0.5	2.16667	3.66667	0	2.58333	1.83333	2.66667	0.166667	3.83333	0.359788	0.589947	265.673
7143Z	Susceptible	6.66667	0.0833333	3.5	6.33333	0.166667	0.833333	1.5	3.66667	0	2.41667	1.5	2.66667	0	4.16667	0.312169	0.55291	406.155
7144Z	Susceptible	6.83333	0.5	3.83333	7.33333	0.583333	0.666667	2.5	4.16667	0.666667	2.33333	1.33333	2.66667	0.416667	3.66667	0.361111	0.604497	194.393
7145Z	Resistant	7.5	0.166667	7.16667	9	0.833333	0	5.83333	8.33333	0.75	0.416667	3.33333	5	0.5	1.75	0.657407	0.878307	80.3667
7148Z	Susceptible	6.66667	0.333333	3.5	7.5	0.333333	0.5	1.83333	3.83333	0.666667	2.33333	1.33333	2.66667	0	4	0.321429	0.596561	278.201
7149Z	md	6	0.583333	3.5	6.5	0.333333	0.75	2.16667	4.16667	0.333333	2.25	1.16667	2.33333	0	4.33333	0.320106	0.570106	352.324
7151Z	Susceptible	6.5	0	3.16667	7.16667	0.166667	0.75	2.16667	3.33333	0	2.33333	1.33333	2.83333	0	3.91667	0.321429	0.570106	321.93
7152Z	Susceptible	7.33333	0.166667	5.83333	8	0.166667	0.416667	3.66667	5.66667	0	1.75	3	4.5	0	3	0.518519	0.728836	326.43
7155Z	Resistant	7.33333	0.166667	6.66667	9	0.25	0	6	8.66667	0.583333	0.166667	5.16667	6.66667	0.166667	1.25	0.689153	0.931217	113.975
7157Z	Resistant	7.75	0.5	6.25	9	0.75	0	4.5	8	1	0.5	1.25	4.75	0.5	2.125	0.529762	0.859127	157.903
7158Z	Resistant	6.83333	0.166667	5	8.83333	0.5	0.0833333	3.83333	7.16667	0.75	0.916667	1.5	3.66667	0.0833333	2.58333	0.455026	0.794974	246.239
7159Z	Resistant	7.33333	0.5	5.16667	9	0.833333	0	4.16667	7	0.75	0.916667	2.33333	4.33333	0.583333	2.58333	0.501323	0.809524	265.853
7164Z	Susceptible	6.66667	0.333333	4.33333	7.83333	0.0833333	0.416667	3	5.83333	0.5	1.25	1.83333	3.66667	0.583333	3.33333	0.406085	0.710317	237.826
7167Z	Susceptible	6.25	0	2.75	7.5	0	0.625	1.25	4.25	0	2.625	1	2.25	0	4	0.259921	0.603175	363.822
7175Z	Susceptible	6.66667	0.166667	4.16667	7.33333	0	0.583333	2.66667	4.5	0.333333	1.91667	1.33333	3.33333	0.0833333	3.58333	0.375661	0.633598	329.116
7177Z	Susceptible	5.66667	0.0833333	3.5	6.83333	0.0833333	0.833333	2.16667	4.33333	0	2.25	1.16667	2.33333	0	4.91667	0.314815	0.587302	269.725
7180Z	Susceptible	5.75	0.5	3.25	6.5	0.375	1	1.25	3.75	0	2.5	1	2.5	0	4.125	0.267857	0.55754	310.657
7182Z	Resistant	7.16667	0.416667	4.5	8.5	0.666667	0.25	2.5	5.5	0.583333	1.33333	1.5	3	0.416667	3.41667	0.391534	0.702381	235.922
7185Z	Resistant	7.66667	0.166667	6.5	9	0.5	0	5.33333	7.83333	0.666667	0.5	4.33333	5.83333	0.666667	1.58333	0.642857	0.878307	137.514
7189Z	Resistant	6.66667	0.333333	5	9	0.583333	0	3	6.66667	0	0.833333	1.33333	3.5	0.25	2.66667	0.415344	0.776455	206.115
7190Z	Susceptible	6.5	0.333333	2.83333	6.33333	0.333333	0.833333	1.5	3.5	0	2.25	1	2.83333	0.0833333	3.66667	0.276455	0.550265	270.703
7192Z	Resistant	7.25	0.25	5	9	0.25	0	3	6.5	0.125	1.25	1.75	4.5	0	2.375	0.434524	0.793651	244.127
7197Z	Susceptible	7	0	4.5	8	0.25	0.333333	2.66667	5.83333	0.5	1.33333	1.16667	2.66667	0.583333	3.91667	0.387566	0.691799	355.739
7200Z	Resistant	7.66667	0.416667	6.33333	9	0.75	0	4.66667	7.5	0.833333	0.583333	4	6	0.75	1.75	0.603175	0.869048	156.136
7201Z	Resistant	7.16667	0.916667	6.16667	9	0.75	0	4.33333	6.66667	1	1	2	3.83333	1	2.5	0.529101	0.784392	183.489
7203Z	Susceptible	5.5	0	2.75	7.5	0	0.625	1.5	4.75	0	2	1.25	3.5	0	3.875	0.263889	0.652778	223.326
7206Z	Susceptible	6.66667	0.166667	4	7.33333	0.333333	0.583333	1.5	4.16667	0.333333	2.16667	1	2.83333	0.166667	3.33333	0.316138	0.608466	320.017
7209Z	Susceptible	5.33333	0.333333	2.33333	6.16667	0	0.916667	1.33333	4	0	2.41667	1	2.33333	0.0833333	4.33333	0.23545	0.55291	248.361
7210Z	Susceptible	5.66667	0	2.66667	7	0	0.583333	1.33333	3.83333	0	2.5	1.33333	3	0	3.33333	0.259259	0.588624	216.397
7214Z	Susceptible	7	0.0833333	4.83333	8	0.25	0.333333	3.33333	5.5	0.333333	1.41667	1.66667	3.5	0.333333	3.25	0.436508	0.698413	250.048
7216Z	Susceptible	6	0.416667	2.83333	6.83333	0.166667	0.666667	1.33333	3.83333	0.25	2.41667	1	2.33333	0	4.08333	0.261905	0.56746	409.937
7219Z	Resistant	6.66667	0.416667	3.83333	8.83333	0.333333	0.0833333	3.33333	7.16667	0.333333	0.916667	2	3.33333	0.0833333	3.33333	0.407407	0.787037	222.99
7221Z	Susceptible	7	0.0833333	5.33333	7.33333	0	0.583333	3.33333	5.33333	0.0833333	1.58333	2.16667	3.33333	0	3.41667	0.464286	0.666667	196.823
7223Z	Susceptible	6.66667	0.333333	3.16667	7	0.0833333	0.75	1.5	4.33333	0	2.25	1.33333	2.33333	0	4	0.297619	0.592593	398.05
7229Z	Resistant	8	0.5	7	9	0.416667	0	6.66667	8.66667	0.5	0.166667	5.33333	7	0.416667	1.25	0.740741	0.939153	117.107
7230Z	Susceptible	7.33333	0	5	8.33333	0.166667	0.333333	2.16667	4.33333	0.25	2.5	1.33333	2.16667	0.0833333	3.16667	0.392857	0.630952	339.138
7238Z	Susceptible	6.75	0.5	3.5	6.25	0.375	1	2.25	4.25	0.25	2.25	1.5	3	0	4.375	0.343254	0.581349	288.287
7245Z	Susceptible	7	0	3.83333	7	0	0.666667	2.5	4.5	0	2.08333	1.5	2.66667	0	3.58333	0.367725	0.607143	296.483
7247Z	Resistant	8.25	0	7	9	0.125	0	6.25	8	0.5	0.25	6.5	7.5	0.5	0.875	0.755952	0.924603	65.8114
7257Z	Resistant	7	0.166667	5	9	0.833333	0	3.66667	6.33333	0.583333	0.833333	2.16667	5.16667	0.416667	2.41667	0.466931	0.80291	206.968
7272Z	Resistant	7.33333	0.5	5.5	8.66667	0.833333	0.166667	4.5	7.66667	0.333333	0.666667	3.5	6.66667	0.833333	2.08333	0.55291	0.880952	181.247
7274Z	Resistant	7	0.875	4.75	9	1	0	2.5	6	0.875	1	1.75	4	0.5	3.25	0.402778	0.761905	227.993
7281Z	Resistant	6.75	0.25	5.75	9	0.375	0	4.5	9	0.5	0	2.25	5	0.5	2.25	0.521825	0.904762	162.249
7282Z	Susceptible	6	0.583333	3.5	7.33333	0.0833333	0.666667	1.5	4	0	2.33333	1.5	3.66667	0	3.83333	0.301587	0.621693	236.787
7310Z	Resistant	7.83333	0.583333	6.33333	9	0.583333	0	4.66667	8.16667	0.5	0.333333	4	5.66667	0.5	1.83333	0.60582	0.887566	153.13
7311Z	Resistant	7.66667	0.25	6.83333	9	0.333333	0	5.33333	7.83333	0.5	0.5	4.16667	5.5	0.333333	1.66667	0.649471	0.87037	135.749
7313Z	Resistant	7.25	0.5	4.75	9	0.5	0	4.25	8.75	0.5	0.125	1.25	4.25	1	2.5	0.464286	0.876984	189.336
7317Z	Susceptible	6.33333	0.25	3.83333	7.66667	0.333333	0.416667	2.16667	4.33333	0.583333	1.58333	1.16667	3.33333	0	3.5	0.335979	0.637566	296.645
7318Z	Susceptible	6	0	2.25	7.25	0	0.75	1.75	4.25	0.125	2.375	1	2	0	4.25	0.259921	0.589286	359.844
7320Z	Susceptible	6.5	0.416667	4.66667	7.66667	0.25	0.5	2.5	5.16667	0.25	1.83333	1.5	2.83333	0.25	3.75	0.386243	0.65873	230.929
7321Z	Resistant	7.66667	0.166667	6.66667	9	0.333333	0	5.33333	8.16667	0.5	0.333333	3.5	5.83333	0.333333	1.5	0.628307	0.891534	128.785
7324Z	Susceptible	6.33333	0.166667	3	6	0	0.916667	2	3.66667	0	2.5	1.16667	2	0	4.25	0.30291	0.526455	288.967
7326Z	Resistant	8	0.0833333	5.83333	9	0.75	0	4.33333	7.66667	0.583333	0.583333	2.16667	4.5	0.583333	2	0.535714	0.839947	183.63
7327Z	Resistant	7.66667	0.333333	6.33333	9	0.833333	0	4	8	1	0.416667	2.16667	4	1	2.08333	0.533069	0.84127	223.605
7328Z	Susceptible	7.25	0.125	5.25	8	0	0.25	1.5	4.75	0.5	2.25	1	2.75	0.25	3.5	0.365079	0.650794	347.437
7330Z	Susceptible	6.33333	0	4	7.33333	0	0.75	2.5	4.16667	0.25	2.16667	1.5	3	0	4.16667	0.362434	0.612434	274.074
7334Z	Resistant	7.33333	0.5	6	8.66667	0.916667	0.166667	4	7.66667	0.666667	0.666667	2.5	4.83333	0.416667	2.58333	0.525132	0.837302	171.858
7335Z	Susceptible	6	0.166667	2.66667	7.16667	0.166667	0.75	2.16667	4.5	0.0833333	2.25	1.16667	3	0	3.66667	0.293651	0.62037	212.201
7338Z	Resistant	7	0.333333	5.66667	9	0.666667	0	3.33333	6.83333	0.333333	0.916667	2.83333	4.66667	0.333333	2.25	0.490741	0.810847	194.112
7340Z	Susceptible	6.16667	0.166667	3.5	7	0.0833333	0.75	1.83333	4.16667	0	2.08333	1	3.16667	0	3.66667	0.305556	0.60582	294.746
7342Z	Susceptible	7	0.166667	3.5	6.66667	0.0833333	0.833333	2.83333	4	0.25	2.16667	1	2.33333	0	4	0.358466	0.568783	409.673
7343Z	Susceptible	6.66667	0.25	3	6.5	0	0.666667	1.16667	3	0.166667	2.5	1	2	0	3.83333	0.271164	0.515873	396.08
7344Z	Resistant	7.66667	0.25	6.5	9	0.416667	0	5	8.16667	0.916667	0.416667	3.66667	5	0.916667	1.83333	0.613757	0.871693	187.97
7345Z	Resistant	8.16667	0.333333	7.66667	9	0.666667	0	7.16667	9	1	0	4.66667	7.83333	1	0.583333	0.768519	0.972222	57.7029
7346Z	Resistant	7.66667	0.333333	6.83333	9	0.166667	0	4.83333	8.5	0.5	0.333333	4	6	0.75	1.41667	0.625661	0.90873	175.058
7348Z	Susceptible	7	0.0833333	3.5	7	0	0.75	1.83333	4.16667	0	2.33333	1	2.5	0	4.25	0.318783	0.589947	306.031
7349Z	Susceptible	7	0.0833333	3.66667	7	0.333333	0.75	2.83333	5.5	0.333333	1.33333	1.66667	3.33333	0.25	4	0.37963	0.662698	276.009
7350Z	Susceptible	6.16667	0.0833333	3.66667	7.33333	0	0.583333	2.83333	5.33333	0	1.41667	2	3.83333	0	3.08333	0.374339	0.678571	309.135
7351Z	Resistant	6.5	0.25	4.5	9	0.75	0	3	7	0.375	1	1.25	3.5	0.125	2.375	0.394841	0.789683	298.286
7352Z	Susceptible	6.66667	0.166667	4.83333	8.5	0	0.25	2.16667	4.66667	0	2.16667	1.16667	2.83333	0	4	0.373016	0.665344	364.546
7353Z	Susceptible	6.16667	0.166667	3.33333	6.66667	0	0.75	1.66667	3.33333	0	2.66667	1.33333	2.66667	0	4.08333	0.301587	0.550265	418.46
7355Z	Susceptible	6.66667	0.166667	3.66667	7.5	0.166667	0.5	2.16667	4.5	0	2	2.33333	3.83333	0	3.91667	0.363757	0.650794	357.699
7356Z	Resistant	7.33333	0.166667	5	8.66667	0.75	0.166667	3.5	7.83333	0.916667	0.5	1.5	3.5	0.666667	2.66667	0.449735	0.812169	229.611
7360Z	Susceptible	7	0.166667	3.83333	8.33333	0.25	0.333333	2.66667	4.66667	0.0833333	2	1.5	2.5	0.0833333	3.75	0.374339	0.652116	334.133
7361Z	Resistant	7	0.5	4.66667	9	0.833333	0	3.33333	7	0.833333	0.666667	1.66667	4.16667	0.5	2.75	0.431217	0.805556	192.891
7364Z	Susceptible	7	0	4.33333	7.5	0.0833333	0.416667	3.33333	5	0.0833333	1.91667	2.33333	3.33333	0.25	3.75	0.436508	0.65873	337.071
7368Z	Resistant	6.83333	0.25	5	9	0.583333	0	3.66667	6.5	0.5	1.08333	3	4.83333	0.416667	2.33333	0.484127	0.801587	160.382
7371Z	Resistant	8	0	7.5	9	0	0	7	8.5	0.25	0.25	7	8.25	0	0.5	0.809524	0.962302	57.0088
7374Z	Resistant	7.66667	0.333333	6.16667	9	0.416667	0	4.66667	7.16667	0.583333	0.75	3.66667	5.66667	0.5	1.75	0.589947	0.847884	156.685
7376Z	Resistant	7.5	0.333333	6.83333	8.83333	0.416667	0.0833333	4.83333	7.33333	0.583333	0.75	4.16667	5.33333	0.416667	2.16667	0.626984	0.84127	175.985
7377Z	Resistant	7.33333	0.166667	5.5	9	0.333333	0	3.33333	6.83333	0.5	0.75	2.33333	4	0.25	2.75	0.478836	0.794974	224.005
7378Z	Resistant	6.75	0.375	5	9	0.5	0	3	8	0.5	0.5	1.75	4.5	0.5	2.25	0.426587	0.853175	239.737
7380Z	Resistant	7.66667	0.25	6	9	0.916667	0	4.66667	8	1	0.5	2.5	4.16667	0.583333	2.66667	0.556878	0.845238	156.879
7383Z	Susceptible	6.5	0.25	2.5	6.16667	0.333333	0.833333	2.33333	4	0.166667	2.58333	1.16667	2.16667	0.0833333	3.75	0.30291	0.548942	238.517
7384Z	Resistant	7	0.0833333	4.5	9	0.333333	0	2.5	5.16667	0.0833333	1.41667	1	3.16667	0	3.83333	0.376984	0.708995	271.191
7385Z	Resistant	7.33333	0.416667	5.5	9	0.833333	0	5.33333	8.5	1	0.25	2.5	5	0.5	2.41667	0.562169	0.884921	153.612
7388Z	Susceptible	6.66667	0.166667	3.66667	7	0	0.833333	1.83333	4	0	2.25	1.16667	2.83333	0	4	0.322751	0.59127	356.89
7392Z	Resistant	7.5	0.0833333	6	9	0.25	0	5.33333	8.33333	0.75	0.333333	3	4.5	0.5	2.25	0.592593	0.866402	136.863
7393Z	Susceptible	6.16667	0	4.66667	8.16667	0.0833333	0.333333	2.83333	5.33333	0	1.58333	2.83333	4.33333	0	2.91667	0.425926	0.716931	313.391
7394Z	Susceptible	5.83333	0	3.33333	7.33333	0	0.583333	2.33333	4.16667	0	2.25	1	3.5	0	3.75	0.314815	0.624339	287.409
7395Z	Resistant	7	0.5	5.16667	9	0.75	0	3.83333	8.33333	1	0.333333	2	5.5	0.666667	1.83333	0.474868	0.890212	166.589
7396Z	Susceptible	7.16667	0.416667	3.5	6.83333	0.166667	0.75	1.5	3.66667	0.0833333	1.83333	1	2.16667	0	3.91667	0.308201	0.556878	399.883
7397Z	Resistant	7	0.5	5	9	0.75	0	3.25	6	1	1	1.75	3.5	0.5	2.375	0.440476	0.75	247.743
7401Z	Resistant	7.66667	0.333333	6.33333	9	0.833333	0	5.5	8.66667	0.666667	0.166667	4.33333	6	0.666667	1.66667	0.64418	0.915344	127.186
7402Z	Resistant	6.75	0.625	5.5	9	1	0	3.25	7.25	0.75	0.875	1.25	4	1	2.25	0.440476	0.811508	209.708
7403Z	Resistant	6.5	0.583333	5.16667	9	0.416667	0	3.33333	6.5	0.25	1	3	4.16667	0.416667	2.58333	0.470899	0.785714	211.996
7404Z	Susceptible	6.5	0	3.5	6.33333	0.166667	0.75	1.83333	3.66667	0.333333	2.33333	1	2	0.166667	3.75	0.310847	0.537037	409.533
7405Z	Susceptible	6.5	0.25	5.33333	7	0	0.583333	4.16667	5.33333	0	1.5	4	4.66667	0.0833333	2.58333	0.533069	0.687831	208.508
7408Z	Resistant	8.16667	0.166667	6.5	9	0.333333	0	5.66667	7.16667	0.333333	0.583333	4	5.66667	0.166667	1.58333	0.656085	0.847884	143.755
7411Z	Resistant	7.66667	0.666667	6.33333	9	0.666667	0	4.83333	7	0.666667	0.833333	4.16667	5.33333	0.416667	2	0.613757	0.833333	199.151
7412Z	Resistant	6.83333	0.25	5.5	9	0.416667	0	3.83333	7	0	1	3.16667	5.33333	0	2.25	0.510582	0.833333	180.453
7413Z	Susceptible	7.16667	0	5.16667	8.33333	0	0.25	3.33333	6.16667	0.0833333	1.58333	1.5	2.83333	0	3.83333	0.445767	0.719577	221.985
7417Z	Susceptible	5.66667	0.416667	3	6.16667	0.166667	0.916667	1.66667	3.33333	0.333333	2.41667	1.33333	2.16667	0.166667	5	0.283069	0.522487	372.776
7419Z	Susceptible	5.33333	0.0833333	3.33333	6.66667	0.333333	0.833333	1.83333	3.5	0.166667	2.5	1.83333	2.83333	0.0833333	4.25	0.306878	0.560847	328.422
7420Z	Resistant	7	0.125	5.25	9	0.75	0	4.75	7.5	0.5	0.625	4.25	5.75	0.625	2.25	0.56746	0.863095	132.823
Glera	Susceptible	6.09091	0.363636	3.31818	7.63636	0.340909	0.522727	2.13636	5.18182	0.227273	1.77273	1.86364	3.45455	0.0454545	3.68182	0.331169	0.67316	245.329
Shavtsitska	Resistant	7.86364	0.659091	7.27273	9	0.818182	0	6.54545	8.68182	0.818182	0.113636	5.18182	7.27273	0.931818	1.02273	0.738817	0.946248	78.3723
