# Supplementary material for: Construction of a high-density genetic map and detection of a major QTL of resistance to powdery mildew (Erysiphe necator Sch.) in Caucasian grapes (Vitis vinifera L.)
Source: BMC Plant Biol. 2021 Nov 11;21:528. doi: 10.1186/s12870-021-03174-4 (PMC8582213; doi:10.1186/s12870-021-03174-4)
Supplement: Supplementary file 10 — Additional file 10: Table S5. Resistance genes predicted in the QTL of resistance to E. necator in chr 13 in V. vinifera. [file 12870_2021_3174_MOESM10_ESM.xlsx]

## Sheet: Table S5
Table S5. Putative resistance genes of Ren1 and Shavtsitska QTL region in chr 13 of the grape reference genome PN40024 (Canaguier et al. 2017).
Gene/Marker ID	Start position	End position	Strand	Description
SC8-0071-014	16870459	16870630		SSR marker flanking Ren1 locus
VIT_13s0047g00595	17067073	17067789	-	Putative disease resistance RPP13-like protein 1
VIT_13s0047g00620	17098962	17102222	-	Putative disease resistance RPP13-like protein 1
LOC100266062	17155880	17158655	-	Putative disease resistance RPP13-like protein 1
LOC104881239	17322935	17327283	-	Putative disease resistance protein At3g14460
VIT_13s0047g00730	17369804	17373604	-	Putative disease resistance protein At3g14460, transcript variant X10
VIT_13s0047g00740	17428327	17431223	-	Putative disease resistance protein At3g14460, transcript variant X10
VIT_13s0047g00780	17482523	17483215	+	Putative disease resistance RPP13-like protein 1
VIT_13s0047g00810	17559969	17561024	-	Putative disease resistance protein At3g14460
VIT_13s0047g00950	17796458	17800768	-	Putative disease resistance RPP13-like protein 1
SNP_c13_17909186	17909186	17909186		Upper SNP marker close to the QTL identified in 'Shavtsiska'
VIT_13s0047g01010	17964865	17969139	-	Putative disease resistance RPP13-like protein 1
SNP_c13_18110714	18110714	18110714		Lower SNP marker close to the QTL identified in 'Shavtsiska'
Sc47_20	18240658	18240859		SSR marker flanking Ren1 locus
